# Supplementary material for: trans-(4-Acetyl­naphth­yl)chlorido­bis(triphenyl­phosphine-κP)nickel(II) dichloro­methane solvate
Source: Acta Crystallogr Sect E Struct Rep Online. 2008 Sep 6;64(Pt 10):m1225. doi: 10.1107/S1600536808027621 (PMC2959258; doi:10.1107/S1600536808027621)
Supplement: Supplementary file 1 [file e-64-m1225-sup1.cif]

##############################################################################
###                                                                        ###
###        Electronic paper (Acta Crystallographica Section E)             ###
###                                                                        ###
##############################################################################
#                                                                            #
# This CIF contains the data in a paper accepted for publication in Acta     #
# Crystallographica Section E. It conforms to the requirements of Notes      #
# for Authors for Section E, and has been peer reviewed under the auspices   #
# of the IUCr Commission on Journals.                                        #
#                                                                            #
# Full details of the Crystallographic Information File format               #
# are given in the paper "The Crystallographic Information File (CIF):       #
# a New Standard Archive File for Crystallography" by S. R. Hall, F. H.      #
# Allen and I. D. Brown [Acta Cryst. (1991), A47, 655-685].                  #
#                                                                            #
# The current version of the core CIF dictionary is obtainable from          #
# ftp://ftp.iucr.org/pub/cif_core.dic. The current version number is 2.4.    #
#                                                                            #
# Software is freely available for graphical display of the structure(s) in  #
# this CIF.  For information consult the CIF home page http://www.iucr.org/  #
# cif/home.html                                                              #
#                                                                            #
# This file may be used for bona fide research purposes within the           #
# scientific community so long as proper attribution is given to the journal # 
# article from which it was obtained.                                        #
#                                                                            #
##############################################################################
                                             
data_global
_audit_creation_method     SHELXL-97
_journal_date_recd_electronic     2008-07-09
_journal_date_accepted     2008-08-28
_journal_name_full     'Acta Crystallographica, Section E'
_journal_year     2008
_journal_volume     64
_journal_issue     10
_journal_page_first     m1225
_journal_page_last     m1225
_journal_paper_category     QM
_journal_coeditor_code     BV2106
_publ_contact_author_name     'Lian-Ming Yang'
_publ_contact_author_address
;
Beijing National Laboratory for Molecular Sciences (BNLMS),
Laboratory of New Materials,
Institute of Chemistry,
Chinese Academy of Sciences,
Beijing 100190,
China
;
_publ_contact_author_email     'yanglm@iccas.ac.cn'
_publ_contact_author_fax     '+86-10-62559373'
_publ_contact_author_phone     '+86-10-62565609'
_publ_section_title
;\
<i>trans</i>-(4-Acetylnaphthyl)chloridobis(triphenylphosphine-\k<i>P</i>)\
nickel(II) dichloromethane solvate
;
loop_
    _publ_author_name
    _publ_author_address
    'Liu, Yu-Hua'
;
Beijing National Laboratory for Molecular Sciences (BNLMS),
Laboratory of New Materials,
Institute of Chemistry,
Graduate School of the Chinese Academy of Sciences,
Beijing 100049,
People's Republic of China
;
    'Chen Chen'
;
Beijing National Laboratory for Molecular Sciences (BNLMS),
Laboratory of New Materials,
Institute of Chemistry,
Graduate School of the Chinese Academy of Sciences,
Beijing 100049,
People's Republic of China
;
    'Yang, Lian-Ming'
;
Beijing National Laboratory for Molecular Sciences (BNLMS),
Laboratory of New Materials,
Institute of Chemistry,
Chinese Academy of Sciences,
Beijing 100080,
People's Republic of China
;
data_I
_audit_creation_method     SHELXL-97
_chemical_name_systematic
;
<i>trans</i>-(4-Acetylnaphthyl)chloridobis(triphenylphosphine-\kP)nickel(II)
dichloromethane solvate
;
_chemical_name_common     ?
_chemical_formula_moiety     'C48 H39 Cl Ni O P2, C H2 Cl2'
_chemical_formula_sum     'C49 H41 Cl3 Ni O P2'
_chemical_formula_iupac     '[Ni (C12 H9 O) Cl (C18 H15 P)2], C H2 Cl2'
_chemical_formula_weight     872.82
_chemical_melting_point     ?
_symmetry_cell_setting     monoclinic
_symmetry_space_group_name_H-M     'P 21/c'
loop_
    _symmetry_equiv_pos_as_xyz
    'x, y, z'
    '-x, y+1/2, -z+1/2'
    '-x, -y, -z'
    'x, -y-1/2, z-1/2'
_cell_length_a     21.203(4)
_cell_length_b     10.957(2)
_cell_length_c     21.048(4)
_cell_angle_alpha     90.00
_cell_angle_beta     117.95(3)
_cell_angle_gamma     90.00
_cell_volume     4319.5(15)
_cell_formula_units_Z     4
_cell_measurement_reflns_used     14070
_cell_measurement_theta_min     2.15
_cell_measurement_theta_max     25.00
_cell_measurement_temperature     296(2)
_exptl_crystal_description     block
_exptl_crystal_colour     yellow
_exptl_crystal_size_max     0.22
_exptl_crystal_size_mid     0.17
_exptl_crystal_size_min     0.14
_exptl_crystal_density_diffrn     1.342
_exptl_crystal_density_meas     ?
_exptl_crystal_density_method     'not measured'
_exptl_crystal_F_000     1808
_exptl_absorpt_coefficient_mu     0.745
_exptl_absorpt_correction_type     multi-scan
_exptl_absorpt_process_details     '(ABSCOR; Higashi, 1995'
_exptl_absorpt_correction_T_min     0.8532
_exptl_absorpt_correction_T_max     0.9029
_exptl_special_details
;
;
_diffrn_ambient_temperature     296(2)
_diffrn_radiation_type     MoK\a
_diffrn_radiation_wavelength     0.71073
_diffrn_radiation_source     'rotating anode'
_diffrn_radiation_monochromator     graphite
_diffrn_measurement_device_type     'Rigaku R-AXIS RAPID IP area-detector'
_diffrn_measurement_method     '\w scans at fixed \c = 45\%'
_diffrn_detector_area_resol_mean     ?
_diffrn_reflns_number     14070
_diffrn_reflns_av_R_equivalents     0.0632
_diffrn_reflns_av_sigmaI/netI     0.0976
_diffrn_reflns_theta_min     2.15
_diffrn_reflns_theta_max     25.00
_diffrn_reflns_theta_full     25.00
_diffrn_measured_fraction_theta_max     0.998
_diffrn_measured_fraction_theta_full     0.998
_diffrn_reflns_limit_h_min     -25
_diffrn_reflns_limit_h_max     25
_diffrn_reflns_limit_k_min     -13
_diffrn_reflns_limit_k_max     13
_diffrn_reflns_limit_l_min     -24
_diffrn_reflns_limit_l_max     25
_diffrn_standards_number     ?
_diffrn_standards_interval_count     ?
_diffrn_standards_interval_time     ?
_diffrn_standards_decay_%     ?
_refine_special_details
;
Refinement of <i>F</i>^2^ against ALL reflections. The weighted <i>R</i>-factor
<i>wR</i> and goodness of fit <i>S</i> are based on <i>F</i>^2^, conventional
<i>R</i>-factors <i>R</i> are based on <i>F</i>, with <i>F</i> set to zero for
negative <i>F</i>^2^. The threshold expression of <i>F</i>^2^ >
\s(<i>F</i>^2^) is used only for calculating <i>R</i>-factors(gt) <i>etc</i>.
and is not relevant to the choice of reflections for refinement.
<i>R</i>-factors based on <i>F</i>^2^ are statistically about twice as large
as those based on <i>F</i>, and <i>R</i>- factors based on ALL data will be
even larger.
;
_reflns_number_total     7579
_reflns_number_gt     4611
_reflns_threshold_expression     I>2\s(I)
_refine_ls_structure_factor_coef     Fsqd
_refine_ls_matrix_type     full
_refine_ls_R_factor_all     0.1372
_refine_ls_R_factor_gt     0.0797
_refine_ls_wR_factor_gt     0.1620
_refine_ls_wR_factor_ref     0.1823
_refine_ls_goodness_of_fit_ref     1.054
_refine_ls_restrained_S_all     1.054
_refine_ls_number_reflns     7579
_refine_ls_number_parameters     505
_refine_ls_number_restraints     9
_refine_ls_hydrogen_treatment     constr
_refine_ls_weighting_scheme     calc
_refine_ls_weighting_details
          'calc w=1/[\s^2^(Fo^2^)+(0.074P)^2^+3.5819P] where P=(Fo^2^+2Fc^2^)/3'
_atom_sites_solution_hydrogens     geom
_atom_sites_solution_primary     direct
_atom_sites_solution_secondary     difmap
_refine_ls_shift/su_max     0.000
_refine_ls_shift/su_mean     0.000
_refine_diff_density_max     0.385
_refine_diff_density_min     -0.534
_refine_ls_extinction_method     none
_refine_ls_extinction_coef     ?
loop_
    _atom_type_symbol
    _atom_type_description
    _atom_type_scat_dispersion_real
    _atom_type_scat_dispersion_imag
    _atom_type_scat_source
    'C' 'C' 0.0033 0.0016
                         'International Tables Vol C Tables 4.2.6.8 and 6.1.1.4'
    'H' 'H' 0.0000 0.0000
                         'International Tables Vol C Tables 4.2.6.8 and 6.1.1.4'
    'O' 'O' 0.0106 0.0060
                         'International Tables Vol C Tables 4.2.6.8 and 6.1.1.4'
    'P' 'P' 0.1023 0.0942
                         'International Tables Vol C Tables 4.2.6.8 and 6.1.1.4'
    'Cl' 'Cl' 0.1484 0.1585
                         'International Tables Vol C Tables 4.2.6.8 and 6.1.1.4'
    'Ni' 'Ni' 0.3393 1.1124
                         'International Tables Vol C Tables 4.2.6.8 and 6.1.1.4'
_computing_data_collection     'RAPID-AUTO (Rigaku, 2001)'
_computing_cell_refinement     'RAPID-AUTO (Rigaku, 2001)'
_computing_data_reduction     'RAPID-AUTO (Rigaku, 2001)'
_computing_structure_solution     'SHELXS97 (Sheldrick, 2008)'
_computing_structure_refinement     'SHELXL97 (Sheldrick, 2008)'
_computing_molecular_graphics     'SHELXTL (Sheldrick, 2008)'
_computing_publication_material     'SHELX97 (Sheldrick, 2008)'
loop_
    _atom_site_type_symbol
    _atom_site_label
    _atom_site_fract_x
    _atom_site_fract_y
    _atom_site_fract_z
    _atom_site_U_iso_or_equiv
    _atom_site_adp_type
    _atom_site_calc_flag
    _atom_site_refinement_flags
    _atom_site_occupancy
    _atom_site_disorder_assembly
    _atom_site_disorder_group
    Ni Ni1 0.30210(4) 0.08593(7) 0.15828(4) 0.0395(2) Uani d . 1 . .
    P P1 0.32506(8) 0.00633(14) 0.26432(7) 0.0388(4) Uani d . 1 . .
    P P2 0.27230(8) 0.16467(14) 0.05070(8) 0.0425(4) Uani d . 1 . .
    Cl Cl1 0.40230(8) 0.00498(17) 0.16800(9) 0.0618(5) Uani d . 1 . .
    C C1 0.2331(3) 0.1868(6) 0.1637(3) 0.0488(15) Uani d . 1 . .
    C C2 0.2542(3) 0.3039(6) 0.1945(3) 0.0487(15) Uani d . 1 . .
    H H2A 0.3005 0.3299 0.2083 0.058 Uiso calc R 1 . .
    C C3 0.2087(4) 0.3806(6) 0.2049(3) 0.0614(18) Uani d . 1 . .
    H H3A 0.2253 0.4560 0.2265 0.074 Uiso calc R 1 . .
    C C4 0.1373(3) 0.3475(7) 0.1834(4) 0.0587(18) Uani d . 1 . .
    C C5 0.0452(4) 0.1886(7) 0.1291(4) 0.073(2) Uani d . 1 . .
    H H5A 0.0131 0.2377 0.1358 0.088 Uiso calc R 1 . .
    C C6 0.0226(4) 0.0753(9) 0.0977(5) 0.096(3) Uani d . 1 . .
    H H6A -0.0240 0.0498 0.0830 0.115 Uiso calc R 1 . .
    C C7 0.0703(4) 0.0002(8) 0.0885(5) 0.087(3) Uani d . 1 . .
    H H7A 0.0559 -0.0768 0.0681 0.104 Uiso calc R 1 . .
    C C8 0.1382(3) 0.0388(6) 0.1093(3) 0.0507(16) Uani d . 1 . .
    H H8A 0.1691 -0.0121 0.1017 0.061 Uiso calc R 1 . .
    C C9 0.1628(3) 0.1510(6) 0.1413(3) 0.0490(15) Uani d . 1 . .
    C C10 0.1131(3) 0.2317(6) 0.1507(3) 0.0554(17) Uani d . 1 . .
    C C11 0.0928(5) 0.4364(8) 0.1947(5) 0.085(2) Uani d . 1 . .
    C C12 0.1249(5) 0.5371(9) 0.2479(5) 0.112(3) Uani d . 1 . .
    H H12A 0.0876 0.5869 0.2478 0.169 Uiso calc R 1 . .
    H H12B 0.1548 0.5861 0.2352 0.169 Uiso calc R 1 . .
    H H12C 0.1529 0.5032 0.2950 0.169 Uiso calc R 1 . .
    C C13 0.3593(3) -0.1497(5) 0.2738(3) 0.0409(13) Uani d . 1 . .
    C C14 0.3231(4) -0.2292(6) 0.2175(3) 0.0612(18) Uani d . 1 . .
    H H14A 0.2821 -0.2035 0.1771 0.073 Uiso calc R 1 . .
    C C15 0.3475(4) -0.3463(7) 0.2209(4) 0.077(2) Uani d . 1 . .
    H H15A 0.3223 -0.3997 0.1830 0.092 Uiso calc R 1 . .
    C C16 0.4082(4) -0.3856(7) 0.2789(5) 0.073(2) Uani d . 1 . .
    H H16A 0.4244 -0.4650 0.2807 0.088 Uiso calc R 1 . .
    C C17 0.4447(4) -0.3064(7) 0.3344(4) 0.070(2) Uani d . 1 . .
    H H17A 0.4864 -0.3320 0.3740 0.084 Uiso calc R 1 . .
    C C18 0.4201(3) -0.1883(6) 0.3324(3) 0.0511(15) Uani d . 1 . .
    H H18A 0.4450 -0.1356 0.3707 0.061 Uiso calc R 1 . .
    C C19 0.2542(3) -0.0083(5) 0.2901(3) 0.0410(14) Uani d . 1 . .
    C C20 0.2276(3) 0.0955(6) 0.3072(3) 0.0534(16) Uani d . 1 . .
    H H20A 0.2495 0.1703 0.3100 0.064 Uiso calc R 1 . .
    C C21 0.1692(4) 0.0906(8) 0.3204(3) 0.065(2) Uani d . 1 . .
    H H21A 0.1514 0.1616 0.3303 0.078 Uiso calc R 1 . .
    C C22 0.1384(4) -0.0189(9) 0.3187(4) 0.078(2) Uani d . 1 . .
    H H22A 0.0994 -0.0231 0.3275 0.094 Uiso calc R 1 . .
    C C23 0.1648(4) -0.1226(8) 0.3042(5) 0.087(3) Uani d . 1 . .
    H H23A 0.1444 -0.1976 0.3045 0.104 Uiso calc R 1 . .
    C C24 0.2212(4) -0.1174(6) 0.2891(4) 0.0649(19) Uani d . 1 . .
    H H24A 0.2375 -0.1889 0.2780 0.078 Uiso calc R 1 . .
    C C25 0.3928(3) 0.0981(5) 0.3373(3) 0.0432(14) Uani d . 1 . .
    C C26 0.4041(3) 0.0847(7) 0.4081(3) 0.0594(17) Uani d . 1 . .
    H H26A 0.3787 0.0260 0.4186 0.071 Uiso calc R 1 . .
    C C27 0.4523(4) 0.1571(8) 0.4619(4) 0.074(2) Uani d . 1 . .
    H H27A 0.4599 0.1469 0.5089 0.089 Uiso calc R 1 . .
    C C28 0.4892(4) 0.2442(8) 0.4466(4) 0.079(3) Uani d . 1 . .
    H H28A 0.5212 0.2943 0.4832 0.094 Uiso calc R 1 . .
    C C29 0.4795(3) 0.2588(6) 0.3778(4) 0.069(2) Uani d . 1 . .
    H H29A 0.5050 0.3182 0.3680 0.083 Uiso calc R 1 . .
    C C30 0.4314(3) 0.1846(6) 0.3229(4) 0.0549(17) Uani d . 1 . .
    H H30A 0.4253 0.1935 0.2764 0.066 Uiso calc R 1 . .
    C C31 0.1786(3) 0.1968(6) -0.0129(3) 0.0531(16) Uani d . 1 . .
    C C32 0.1423(4) 0.2884(7) 0.0015(4) 0.0653(19) Uani d . 1 . .
    H H32A 0.1655 0.3321 0.0442 0.078 Uiso calc R 1 . .
    C C33 0.0719(4) 0.3167(9) -0.0466(5) 0.088(3) Uani d . 1 . .
    H H33A 0.0481 0.3794 -0.0369 0.105 Uiso calc R 1 . .
    C C34 0.0382(4) 0.2491(10) -0.1094(5) 0.095(3) Uani d . 1 . .
    H H34A -0.0090 0.2667 -0.1421 0.114 Uiso calc R 1 . .
    C C35 0.0724(5) 0.1580(9) -0.1239(5) 0.094(3) Uani d . 1 . .
    H H35A 0.0490 0.1135 -0.1663 0.113 Uiso calc R 1 . .
    C C36 0.1427(4) 0.1311(7) -0.0751(4) 0.066(2) Uani d . 1 . .
    H H36A 0.1658 0.0674 -0.0849 0.080 Uiso calc R 1 . .
    C C37 0.2992(3) 0.0733(6) -0.0052(3) 0.0484(15) Uani d . 1 . .
    C C38 0.2945(4) -0.0516(6) -0.0044(4) 0.072(2) Uani d . 1 . .
    H H38A 0.2819 -0.0885 0.0279 0.086 Uiso calc R 1 . .
    C C39 0.3079(5) -0.1232(7) -0.0505(4) 0.084(2) Uani d . 1 . .
    H H39A 0.3038 -0.2076 -0.0497 0.101 Uiso calc R 1 . .
    C C40 0.3272(4) -0.0701(9) -0.0972(4) 0.085(2) Uani d . 1 . .
    H H40A 0.3355 -0.1180 -0.1290 0.102 Uiso calc R 1 . .
    C C41 0.3345(4) 0.0533(8) -0.0972(4) 0.081(2) Uani d . 1 . .
    H H41A 0.3493 0.0893 -0.1280 0.097 Uiso calc R 1 . .
    C C42 0.3200(4) 0.1257(6) -0.0517(4) 0.0623(19) Uani d . 1 . .
    H H42A 0.3243 0.2101 -0.0526 0.075 Uiso calc R 1 . .
    C C43 0.3157(3) 0.3125(5) 0.0609(3) 0.0474(15) Uani d . 1 . .
    C C44 0.2852(4) 0.4064(6) 0.0119(4) 0.0594(17) Uani d . 1 . .
    H H44A 0.2415 0.3939 -0.0287 0.071 Uiso calc R 1 . .
    C C45 0.3187(5) 0.5187(7) 0.0223(5) 0.081(2) Uani d . 1 . .
    H H45A 0.2970 0.5809 -0.0110 0.097 Uiso calc R 1 . .
    C C46 0.3827(5) 0.5386(8) 0.0806(5) 0.083(2) Uani d . 1 . .
    H H46A 0.4048 0.6144 0.0875 0.100 Uiso calc R 1 . .
    C C47 0.4149(4) 0.4462(8) 0.1293(4) 0.072(2) Uani d . 1 . .
    H H47A 0.4593 0.4590 0.1689 0.087 Uiso calc R 1 . .
    C C48 0.3810(3) 0.3325(6) 0.1198(3) 0.0553(17) Uani d . 1 . .
    H H48A 0.4028 0.2706 0.1533 0.066 Uiso calc R 1 . .
    O O1 0.0262(4) 0.4345(7) 0.1605(5) 0.145(3) Uani d . 1 . .
    C C49 0.1173(9) 0.8578(12) 0.4912(7) 0.222(8) Uani d U 1 . .
    H H49A 0.0664 0.8529 0.4592 0.266 Uiso calc R 1 . .
    H H49B 0.1347 0.9313 0.4789 0.266 Uiso calc R 1 . .
    Cl Cl2 0.1563(2) 0.7385(4) 0.4758(3) 0.1911(17) Uani d U 1 . .
    Cl Cl3 0.1305(3) 0.8714(6) 0.5768(3) 0.247(3) Uani d U 1 . .
loop_
    _atom_site_aniso_label
    _atom_site_aniso_U_11
    _atom_site_aniso_U_22
    _atom_site_aniso_U_33
    _atom_site_aniso_U_12
    _atom_site_aniso_U_13
    _atom_site_aniso_U_23
    Ni1 0.0434(4) 0.0430(4) 0.0364(4) 0.0042(3) 0.0222(3) 0.0058(3)
    P1 0.0431(8) 0.0412(9) 0.0335(8) 0.0034(7) 0.0192(6) 0.0030(7)
    P2 0.0488(9) 0.0426(9) 0.0389(8) -0.0022(7) 0.0228(7) 0.0058(7)
    Cl1 0.0528(9) 0.0820(13) 0.0607(10) 0.0167(9) 0.0350(8) 0.0139(9)
    C1 0.047(3) 0.050(4) 0.044(3) -0.003(3) 0.018(3) 0.014(3)
    C2 0.044(3) 0.050(4) 0.052(4) -0.008(3) 0.022(3) 0.001(3)
    C3 0.065(4) 0.057(5) 0.055(4) 0.014(3) 0.022(3) 0.002(3)
    C4 0.048(4) 0.065(5) 0.063(4) 0.014(3) 0.026(3) 0.016(4)
    C5 0.056(4) 0.065(5) 0.087(6) 0.000(4) 0.025(4) 0.008(4)
    C6 0.053(5) 0.098(7) 0.126(8) -0.005(5) 0.033(5) 0.011(6)
    C7 0.062(5) 0.081(6) 0.101(6) -0.006(5) 0.023(4) 0.010(5)
    C8 0.045(3) 0.048(4) 0.054(4) -0.002(3) 0.019(3) 0.002(3)
    C9 0.054(4) 0.047(4) 0.046(3) -0.001(3) 0.023(3) 0.009(3)
    C10 0.055(4) 0.054(4) 0.060(4) 0.014(3) 0.029(3) 0.017(3)
    C11 0.076(6) 0.080(6) 0.098(6) 0.010(5) 0.041(5) 0.001(5)
    C12 0.127(8) 0.099(7) 0.110(7) 0.037(6) 0.054(6) -0.019(6)
    C13 0.048(3) 0.037(3) 0.043(3) 0.007(3) 0.026(3) 0.003(3)
    C14 0.065(4) 0.060(5) 0.053(4) 0.011(4) 0.023(3) -0.001(3)
    C15 0.100(6) 0.065(5) 0.072(5) 0.011(5) 0.046(5) -0.012(4)
    C16 0.091(6) 0.049(5) 0.097(6) 0.020(4) 0.058(5) 0.005(4)
    C17 0.064(4) 0.064(5) 0.081(5) 0.018(4) 0.034(4) 0.020(4)
    C18 0.052(4) 0.048(4) 0.055(4) 0.007(3) 0.027(3) 0.007(3)
    C19 0.046(3) 0.048(4) 0.033(3) 0.011(3) 0.022(3) 0.002(3)
    C20 0.064(4) 0.058(4) 0.041(3) 0.010(3) 0.026(3) 0.005(3)
    C21 0.072(4) 0.086(6) 0.048(4) 0.023(4) 0.038(3) 0.003(4)
    C22 0.072(5) 0.101(7) 0.085(6) -0.005(5) 0.055(5) -0.002(5)
    C23 0.100(6) 0.072(6) 0.121(7) -0.030(5) 0.079(6) -0.012(5)
    C24 0.081(5) 0.055(5) 0.081(5) -0.010(4) 0.056(4) -0.006(4)
    C25 0.043(3) 0.041(3) 0.038(3) 0.011(3) 0.014(3) -0.002(3)
    C26 0.060(4) 0.070(5) 0.045(4) 0.009(4) 0.022(3) -0.003(4)
    C27 0.067(5) 0.095(6) 0.043(4) 0.006(5) 0.012(4) -0.020(4)
    C28 0.051(4) 0.080(6) 0.074(6) 0.012(4) 0.003(4) -0.037(5)
    C29 0.051(4) 0.052(4) 0.089(6) 0.000(3) 0.020(4) -0.012(4)
    C30 0.050(4) 0.051(4) 0.058(4) 0.005(3) 0.021(3) -0.002(3)
    C31 0.057(4) 0.054(4) 0.050(4) -0.009(3) 0.026(3) 0.014(3)
    C32 0.058(4) 0.071(5) 0.061(4) 0.009(4) 0.023(4) 0.017(4)
    C33 0.065(5) 0.096(7) 0.098(7) 0.016(5) 0.035(5) 0.032(6)
    C34 0.059(5) 0.104(8) 0.087(7) -0.009(5) 0.006(5) 0.036(6)
    C35 0.071(6) 0.100(7) 0.079(6) -0.025(5) 0.008(5) -0.001(5)
    C36 0.061(4) 0.062(5) 0.061(5) -0.014(4) 0.016(4) 0.005(4)
    C37 0.059(4) 0.047(4) 0.040(3) -0.007(3) 0.024(3) 0.001(3)
    C38 0.113(6) 0.055(5) 0.066(5) -0.010(4) 0.059(5) -0.002(4)
    C39 0.131(7) 0.048(5) 0.080(6) 0.003(5) 0.055(5) -0.001(4)
    C40 0.094(6) 0.089(7) 0.083(6) -0.004(5) 0.051(5) -0.022(5)
    C41 0.095(6) 0.092(7) 0.078(5) -0.023(5) 0.058(5) -0.015(5)
    C42 0.078(5) 0.060(5) 0.065(4) -0.012(4) 0.047(4) -0.009(3)
    C43 0.059(4) 0.043(4) 0.049(4) -0.010(3) 0.032(3) -0.005(3)
    C44 0.077(4) 0.045(4) 0.061(4) -0.002(4) 0.037(4) 0.010(3)
    C45 0.099(6) 0.055(5) 0.106(7) -0.009(4) 0.062(6) 0.014(4)
    C46 0.097(7) 0.058(5) 0.121(8) -0.017(5) 0.072(6) -0.010(5)
    C47 0.059(4) 0.088(6) 0.083(5) -0.029(4) 0.045(4) -0.041(5)
    C48 0.053(4) 0.065(5) 0.061(4) -0.009(3) 0.038(3) -0.004(3)
    O1 0.083(5) 0.133(6) 0.204(8) 0.034(4) 0.054(5) -0.043(6)
    C49 0.32(2) 0.117(10) 0.143(9) 0.080(11) 0.034(12) -0.023(9)
    Cl2 0.154(3) 0.179(4) 0.273(5) 0.019(3) 0.128(3) -0.007(3)
    Cl3 0.246(5) 0.310(7) 0.184(4) -0.016(5) 0.100(4) -0.079(4)
_geom_special_details
;
All e.s.d.'s (except the e.s.d. in the dihedral angle between two l.s. planes)
are estimated using the full covariance matrix. The cell e.s.d.'s are taken
into account individually in the estimation of e.s.d.'s in distances, angles
and torsion angles; correlations between e.s.d.'s in cell parameters are only
used when they are defined by crystal symmetry. An approximate (isotropic)
treatment of cell e.s.d.'s is used for estimating e.s.d.'s involving l.s.
planes.
;
loop_
    _geom_bond_atom_site_label_1
    _geom_bond_atom_site_label_2
    _geom_bond_site_symmetry_2
    _geom_bond_distance
    _geom_bond_publ_flag
    Ni1 C1 . 1.880(6) ?
    Ni1 P2 . 2.2204(17) ?
    Ni1 Cl1 . 2.2215(17) ?
    Ni1 P1 . 2.2273(17) ?
    P1 C19 . 1.829(6) ?
    P1 C13 . 1.831(6) ?
    P1 C25 . 1.834(6) ?
    P2 C43 . 1.825(6) ?
    P2 C37 . 1.828(6) ?
    P2 C31 . 1.836(6) ?
    C1 C9 . 1.392(8) ?
    C1 C2 . 1.412(8) ?
    C2 C3 . 1.371(8) ?
    C2 H2A . 0.9300 ?
    C3 C4 . 1.409(9) ?
    C3 H3A . 0.9300 ?
    C4 C10 . 1.420(9) ?
    C4 C11 . 1.452(10) ?
    C5 C10 . 1.374(9) ?
    C5 C6 . 1.381(11) ?
    C5 H5A . 0.9300 ?
    C6 C7 . 1.386(12) ?
    C6 H6A . 0.9300 ?
    C7 C8 . 1.362(9) ?
    C7 H7A . 0.9300 ?
    C8 C9 . 1.381(8) ?
    C8 H8A . 0.9300 ?
    C9 C10 . 1.459(8) ?
    C11 O1 . 1.248(9) ?
    C11 C12 . 1.490(11) ?
    C12 H12A . 0.9600 ?
    C12 H12B . 0.9600 ?
    C12 H12C . 0.9600 ?
    C13 C18 . 1.368(8) ?
    C13 C14 . 1.378(8) ?
    C14 C15 . 1.373(9) ?
    C14 H14A . 0.9300 ?
    C15 C16 . 1.363(10) ?
    C15 H15A . 0.9300 ?
    C16 C17 . 1.367(10) ?
    C16 H16A . 0.9300 ?
    C17 C18 . 1.388(9) ?
    C17 H17A . 0.9300 ?
    C18 H18A . 0.9300 ?
    C19 C24 . 1.380(8) ?
    C19 C20 . 1.390(8) ?
    C20 C21 . 1.391(9) ?
    C20 H20A . 0.9300 ?
    C21 C22 . 1.359(10) ?
    C21 H21A . 0.9300 ?
    C22 C23 . 1.362(11) ?
    C22 H22A . 0.9300 ?
    C23 C24 . 1.375(10) ?
    C23 H23A . 0.9300 ?
    C24 H24A . 0.9300 ?
    C25 C30 . 1.375(8) ?
    C25 C26 . 1.402(8) ?
    C26 C27 . 1.367(9) ?
    C26 H26A . 0.9300 ?
    C27 C28 . 1.366(11) ?
    C27 H27A . 0.9300 ?
    C28 C29 . 1.374(10) ?
    C28 H28A . 0.9300 ?
    C29 C30 . 1.390(9) ?
    C29 H29A . 0.9300 ?
    C30 H30A . 0.9300 ?
    C31 C36 . 1.370(9) ?
    C31 C32 . 1.382(9) ?
    C32 C33 . 1.389(9) ?
    C32 H32A . 0.9300 ?
    C33 C34 . 1.386(12) ?
    C33 H33A . 0.9300 ?
    C34 C35 . 1.350(12) ?
    C34 H34A . 0.9300 ?
    C35 C36 . 1.389(10) ?
    C35 H35A . 0.9300 ?
    C36 H36A . 0.9300 ?
    C37 C38 . 1.373(9) ?
    C37 C42 . 1.373(8) ?
    C38 C39 . 1.378(10) ?
    C38 H38A . 0.9300 ?
    C39 C40 . 1.360(11) ?
    C39 H39A . 0.9300 ?
    C40 C41 . 1.361(11) ?
    C40 H40A . 0.9300 ?
    C41 C42 . 1.385(10) ?
    C41 H41A . 0.9300 ?
    C42 H42A . 0.9300 ?
    C43 C48 . 1.376(8) ?
    C43 C44 . 1.384(8) ?
    C44 C45 . 1.385(9) ?
    C44 H44A . 0.9300 ?
    C45 C46 . 1.355(11) ?
    C45 H45A . 0.9300 ?
    C46 C47 . 1.374(11) ?
    C46 H46A . 0.9300 ?
    C47 C48 . 1.404(9) ?
    C47 H47A . 0.9300 ?
    C48 H48A . 0.9300 ?
    C49 Cl2 . 1.658(13) ?
    C49 Cl3 . 1.696(15) ?
    C49 H49A . 0.9700 ?
    C49 H49B . 0.9700 ?
loop_
    _geom_angle_atom_site_label_1
    _geom_angle_atom_site_label_2
    _geom_angle_atom_site_label_3
    _geom_angle_site_symmetry_1
    _geom_angle_site_symmetry_3
    _geom_angle
    _geom_angle_publ_flag
    C1 Ni1 P2 . . 88.62(18) ?
    C1 Ni1 Cl1 . . 165.33(19) ?
    P2 Ni1 Cl1 . . 92.97(7) ?
    C1 Ni1 P1 . . 88.87(18) ?
    P2 Ni1 P1 . . 176.57(7) ?
    Cl1 Ni1 P1 . . 90.05(7) ?
    C19 P1 C13 . . 103.0(3) ?
    C19 P1 C25 . . 103.2(3) ?
    C13 P1 C25 . . 107.8(3) ?
    C19 P1 Ni1 . . 120.53(18) ?
    C13 P1 Ni1 . . 111.32(19) ?
    C25 P1 Ni1 . . 110.0(2) ?
    C43 P2 C37 . . 105.7(3) ?
    C43 P2 C31 . . 103.2(3) ?
    C37 P2 C31 . . 101.2(3) ?
    C43 P2 Ni1 . . 109.7(2) ?
    C37 P2 Ni1 . . 114.7(2) ?
    C31 P2 Ni1 . . 120.8(2) ?
    C9 C1 C2 . . 118.0(6) ?
    C9 C1 Ni1 . . 123.6(5) ?
    C2 C1 Ni1 . . 118.3(4) ?
    C3 C2 C1 . . 122.3(6) ?
    C3 C2 H2A . . 118.8 ?
    C1 C2 H2A . . 118.8 ?
    C2 C3 C4 . . 121.4(6) ?
    C2 C3 H3A . . 119.3 ?
    C4 C3 H3A . . 119.3 ?
    C3 C4 C10 . . 118.4(6) ?
    C3 C4 C11 . . 117.3(7) ?
    C10 C4 C11 . . 124.3(6) ?
    C10 C5 C6 . . 122.8(8) ?
    C10 C5 H5A . . 118.6 ?
    C6 C5 H5A . . 118.6 ?
    C5 C6 C7 . . 119.3(8) ?
    C5 C6 H6A . . 120.4 ?
    C7 C6 H6A . . 120.4 ?
    C8 C7 C6 . . 120.1(8) ?
    C8 C7 H7A . . 120.0 ?
    C6 C7 H7A . . 120.0 ?
    C7 C8 C9 . . 122.3(7) ?
    C7 C8 H8A . . 118.9 ?
    C9 C8 H8A . . 118.9 ?
    C8 C9 C1 . . 121.0(6) ?
    C8 C9 C10 . . 118.3(6) ?
    C1 C9 C10 . . 120.7(6) ?
    C5 C10 C4 . . 123.5(7) ?
    C5 C10 C9 . . 117.3(7) ?
    C4 C10 C9 . . 119.1(6) ?
    O1 C11 C4 . . 122.7(8) ?
    O1 C11 C12 . . 116.2(8) ?
    C4 C11 C12 . . 121.1(8) ?
    C11 C12 H12A . . 109.5 ?
    C11 C12 H12B . . 109.5 ?
    H12A C12 H12B . . 109.5 ?
    C11 C12 H12C . . 109.5 ?
    H12A C12 H12C . . 109.5 ?
    H12B C12 H12C . . 109.5 ?
    C18 C13 C14 . . 119.3(6) ?
    C18 C13 P1 . . 123.0(5) ?
    C14 C13 P1 . . 117.6(4) ?
    C15 C14 C13 . . 120.1(6) ?
    C15 C14 H14A . . 120.0 ?
    C13 C14 H14A . . 120.0 ?
    C16 C15 C14 . . 121.1(7) ?
    C16 C15 H15A . . 119.4 ?
    C14 C15 H15A . . 119.4 ?
    C15 C16 C17 . . 118.9(7) ?
    C15 C16 H16A . . 120.6 ?
    C17 C16 H16A . . 120.6 ?
    C16 C17 C18 . . 120.8(7) ?
    C16 C17 H17A . . 119.6 ?
    C18 C17 H17A . . 119.6 ?
    C13 C18 C17 . . 119.8(6) ?
    C13 C18 H18A . . 120.1 ?
    C17 C18 H18A . . 120.1 ?
    C24 C19 C20 . . 116.6(6) ?
    C24 C19 P1 . . 123.5(5) ?
    C20 C19 P1 . . 119.7(5) ?
    C19 C20 C21 . . 121.8(7) ?
    C19 C20 H20A . . 119.1 ?
    C21 C20 H20A . . 119.1 ?
    C22 C21 C20 . . 119.4(7) ?
    C22 C21 H21A . . 120.3 ?
    C20 C21 H21A . . 120.3 ?
    C21 C22 C23 . . 120.0(7) ?
    C21 C22 H22A . . 120.0 ?
    C23 C22 H22A . . 120.0 ?
    C22 C23 C24 . . 120.7(7) ?
    C22 C23 H23A . . 119.7 ?
    C24 C23 H23A . . 119.7 ?
    C23 C24 C19 . . 121.5(7) ?
    C23 C24 H24A . . 119.3 ?
    C19 C24 H24A . . 119.3 ?
    C30 C25 C26 . . 118.9(6) ?
    C30 C25 P1 . . 120.4(5) ?
    C26 C25 P1 . . 120.6(5) ?
    C27 C26 C25 . . 120.6(7) ?
    C27 C26 H26A . . 119.7 ?
    C25 C26 H26A . . 119.7 ?
    C28 C27 C26 . . 119.8(7) ?
    C28 C27 H27A . . 120.1 ?
    C26 C27 H27A . . 120.1 ?
    C27 C28 C29 . . 120.8(7) ?
    C27 C28 H28A . . 119.6 ?
    C29 C28 H28A . . 119.6 ?
    C28 C29 C30 . . 119.8(8) ?
    C28 C29 H29A . . 120.1 ?
    C30 C29 H29A . . 120.1 ?
    C25 C30 C29 . . 120.0(7) ?
    C25 C30 H30A . . 120.0 ?
    C29 C30 H30A . . 120.0 ?
    C36 C31 C32 . . 118.3(6) ?
    C36 C31 P2 . . 121.5(6) ?
    C32 C31 P2 . . 120.2(5) ?
    C31 C32 C33 . . 121.4(8) ?
    C31 C32 H32A . . 119.3 ?
    C33 C32 H32A . . 119.3 ?
    C34 C33 C32 . . 118.3(9) ?
    C34 C33 H33A . . 120.9 ?
    C32 C33 H33A . . 120.9 ?
    C35 C34 C33 . . 121.2(8) ?
    C35 C34 H34A . . 119.4 ?
    C33 C34 H34A . . 119.4 ?
    C34 C35 C36 . . 119.6(8) ?
    C34 C35 H35A . . 120.2 ?
    C36 C35 H35A . . 120.2 ?
    C31 C36 C35 . . 121.2(8) ?
    C31 C36 H36A . . 119.4 ?
    C35 C36 H36A . . 119.4 ?
    C38 C37 C42 . . 118.4(6) ?
    C38 C37 P2 . . 119.4(5) ?
    C42 C37 P2 . . 122.1(5) ?
    C37 C38 C39 . . 121.2(7) ?
    C37 C38 H38A . . 119.4 ?
    C39 C38 H38A . . 119.4 ?
    C40 C39 C38 . . 119.8(7) ?
    C40 C39 H39A . . 120.1 ?
    C38 C39 H39A . . 120.1 ?
    C39 C40 C41 . . 119.8(8) ?
    C39 C40 H40A . . 120.1 ?
    C41 C40 H40A . . 120.1 ?
    C40 C41 C42 . . 120.4(8) ?
    C40 C41 H41A . . 119.8 ?
    C42 C41 H41A . . 119.8 ?
    C37 C42 C41 . . 120.2(7) ?
    C37 C42 H42A . . 119.9 ?
    C41 C42 H42A . . 119.9 ?
    C48 C43 C44 . . 118.3(6) ?
    C48 C43 P2 . . 119.1(5) ?
    C44 C43 P2 . . 122.6(5) ?
    C43 C44 C45 . . 121.1(7) ?
    C43 C44 H44A . . 119.5 ?
    C45 C44 H44A . . 119.5 ?
    C46 C45 C44 . . 120.6(8) ?
    C46 C45 H45A . . 119.7 ?
    C44 C45 H45A . . 119.7 ?
    C45 C46 C47 . . 119.5(8) ?
    C45 C46 H46A . . 120.2 ?
    C47 C46 H46A . . 120.2 ?
    C46 C47 C48 . . 120.4(7) ?
    C46 C47 H47A . . 119.8 ?
    C48 C47 H47A . . 119.8 ?
    C43 C48 C47 . . 120.1(7) ?
    C43 C48 H48A . . 120.0 ?
    C47 C48 H48A . . 120.0 ?
    Cl2 C49 Cl3 . . 115.4(8) ?
    Cl2 C49 H49A . . 108.4 ?
    Cl3 C49 H49A . . 108.4 ?
    Cl2 C49 H49B . . 108.4 ?
    Cl3 C49 H49B . . 108.4 ?
    H49A C49 H49B . . 107.5 ?
loop_
    _geom_torsion_atom_site_label_1
    _geom_torsion_atom_site_label_2
    _geom_torsion_atom_site_label_3
    _geom_torsion_atom_site_label_4
    _geom_torsion_site_symmetry_1
    _geom_torsion_site_symmetry_2
    _geom_torsion_site_symmetry_3
    _geom_torsion_site_symmetry_4
    _geom_torsion
    _geom_torsion_publ_flag
    C1 Ni1 P1 C19 . . . . 32.3(3) ?
    P2 Ni1 P1 C19 . . . . -10.5(13) ?
    Cl1 Ni1 P1 C19 . . . . -162.3(2) ?
    C1 Ni1 P1 C13 . . . . 153.0(3) ?
    P2 Ni1 P1 C13 . . . . 110.2(12) ?
    Cl1 Ni1 P1 C13 . . . . -41.6(2) ?
    C1 Ni1 P1 C25 . . . . -87.5(3) ?
    P2 Ni1 P1 C25 . . . . -130.4(12) ?
    Cl1 Ni1 P1 C25 . . . . 77.8(2) ?
    C1 Ni1 P2 C43 . . . . 80.4(3) ?
    Cl1 Ni1 P2 C43 . . . . -85.1(2) ?
    P1 Ni1 P2 C43 . . . . 123.2(12) ?
    C1 Ni1 P2 C37 . . . . -160.9(3) ?
    Cl1 Ni1 P2 C37 . . . . 33.7(2) ?
    P1 Ni1 P2 C37 . . . . -118.1(12) ?
    C1 Ni1 P2 C31 . . . . -39.4(3) ?
    Cl1 Ni1 P2 C31 . . . . 155.2(3) ?
    P1 Ni1 P2 C31 . . . . 3.4(13) ?
    P2 Ni1 C1 C9 . . . . 92.1(5) ?
    Cl1 Ni1 C1 C9 . . . . -171.5(4) ?
    P1 Ni1 C1 C9 . . . . -85.6(5) ?
    P2 Ni1 C1 C2 . . . . -90.3(4) ?
    Cl1 Ni1 C1 C2 . . . . 6.2(11) ?
    P1 Ni1 C1 C2 . . . . 92.0(4) ?
    C9 C1 C2 C3 . . . . 2.0(9) ?
    Ni1 C1 C2 C3 . . . . -175.7(5) ?
    C1 C2 C3 C4 . . . . -1.7(10) ?
    C2 C3 C4 C10 . . . . 0.2(10) ?
    C2 C3 C4 C11 . . . . -178.2(7) ?
    C10 C5 C6 C7 . . . . 1.2(13) ?
    C5 C6 C7 C8 . . . . -0.9(13) ?
    C6 C7 C8 C9 . . . . 1.5(12) ?
    C7 C8 C9 C1 . . . . 178.3(6) ?
    C7 C8 C9 C10 . . . . -2.1(9) ?
    C2 C1 C9 C8 . . . . 178.6(6) ?
    Ni1 C1 C9 C8 . . . . -3.8(8) ?
    C2 C1 C9 C10 . . . . -1.0(8) ?
    Ni1 C1 C9 C10 . . . . 176.7(4) ?
    C6 C5 C10 C4 . . . . -179.6(7) ?
    C6 C5 C10 C9 . . . . -1.8(11) ?
    C3 C4 C10 C5 . . . . 178.5(6) ?
    C11 C4 C10 C5 . . . . -3.3(11) ?
    C3 C4 C10 C9 . . . . 0.8(9) ?
    C11 C4 C10 C9 . . . . 179.0(6) ?
    C8 C9 C10 C5 . . . . 2.2(9) ?
    C1 C9 C10 C5 . . . . -178.3(6) ?
    C8 C9 C10 C4 . . . . -179.9(6) ?
    C1 C9 C10 C4 . . . . -0.4(9) ?
    C3 C4 C11 O1 . . . . 158.6(9) ?
    C10 C4 C11 O1 . . . . -19.7(13) ?
    C3 C4 C11 C12 . . . . -20.7(11) ?
    C10 C4 C11 C12 . . . . 161.1(8) ?
    C19 P1 C13 C18 . . . . -99.9(5) ?
    C25 P1 C13 C18 . . . . 8.8(6) ?
    Ni1 P1 C13 C18 . . . . 129.5(5) ?
    C19 P1 C13 C14 . . . . 82.8(5) ?
    C25 P1 C13 C14 . . . . -168.5(5) ?
    Ni1 P1 C13 C14 . . . . -47.8(5) ?
    C18 C13 C14 C15 . . . . 0.9(10) ?
    P1 C13 C14 C15 . . . . 178.3(6) ?
    C13 C14 C15 C16 . . . . -1.1(12) ?
    C14 C15 C16 C17 . . . . 0.2(12) ?
    C15 C16 C17 C18 . . . . 0.8(12) ?
    C14 C13 C18 C17 . . . . 0.1(9) ?
    P1 C13 C18 C17 . . . . -177.1(5) ?
    C16 C17 C18 C13 . . . . -1.0(11) ?
    C13 P1 C19 C24 . . . . -20.9(6) ?
    C25 P1 C19 C24 . . . . -133.0(5) ?
    Ni1 P1 C19 C24 . . . . 103.8(5) ?
    C13 P1 C19 C20 . . . . 163.7(4) ?
    C25 P1 C19 C20 . . . . 51.6(5) ?
    Ni1 P1 C19 C20 . . . . -71.5(5) ?
    C24 C19 C20 C21 . . . . -2.0(9) ?
    P1 C19 C20 C21 . . . . 173.7(4) ?
    C19 C20 C21 C22 . . . . 2.0(9) ?
    C20 C21 C22 C23 . . . . -0.1(11) ?
    C21 C22 C23 C24 . . . . -1.9(13) ?
    C22 C23 C24 C19 . . . . 1.9(13) ?
    C20 C19 C24 C23 . . . . 0.1(10) ?
    P1 C19 C24 C23 . . . . -175.4(6) ?
    C19 P1 C25 C30 . . . . -142.6(5) ?
    C13 P1 C25 C30 . . . . 108.9(5) ?
    Ni1 P1 C25 C30 . . . . -12.7(5) ?
    C19 P1 C25 C26 . . . . 35.0(5) ?
    C13 P1 C25 C26 . . . . -73.6(5) ?
    Ni1 P1 C25 C26 . . . . 164.8(4) ?
    C30 C25 C26 C27 . . . . 0.6(9) ?
    P1 C25 C26 C27 . . . . -177.0(5) ?
    C25 C26 C27 C28 . . . . 0.7(11) ?
    C26 C27 C28 C29 . . . . -1.2(11) ?
    C27 C28 C29 C30 . . . . 0.3(11) ?
    C26 C25 C30 C29 . . . . -1.5(9) ?
    P1 C25 C30 C29 . . . . 176.1(5) ?
    C28 C29 C30 C25 . . . . 1.0(10) ?
    C43 P2 C31 C36 . . . . 125.6(5) ?
    C37 P2 C31 C36 . . . . 16.4(6) ?
    Ni1 P2 C31 C36 . . . . -111.4(5) ?
    C43 P2 C31 C32 . . . . -54.9(6) ?
    C37 P2 C31 C32 . . . . -164.1(5) ?
    Ni1 P2 C31 C32 . . . . 68.1(6) ?
    C36 C31 C32 C33 . . . . -2.1(10) ?
    P2 C31 C32 C33 . . . . 178.4(6) ?
    C31 C32 C33 C34 . . . . 1.1(11) ?
    C32 C33 C34 C35 . . . . -0.1(13) ?
    C33 C34 C35 C36 . . . . 0.1(14) ?
    C32 C31 C36 C35 . . . . 2.1(10) ?
    P2 C31 C36 C35 . . . . -178.3(6) ?
    C34 C35 C36 C31 . . . . -1.2(12) ?
    C43 P2 C37 C38 . . . . 159.7(5) ?
    C31 P2 C37 C38 . . . . -93.0(6) ?
    Ni1 P2 C37 C38 . . . . 38.7(6) ?
    C43 P2 C37 C42 . . . . -24.5(6) ?
    C31 P2 C37 C42 . . . . 82.8(6) ?
    Ni1 P2 C37 C42 . . . . -145.5(5) ?
    C42 C37 C38 C39 . . . . -2.0(11) ?
    P2 C37 C38 C39 . . . . 174.0(6) ?
    C37 C38 C39 C40 . . . . 0.9(13) ?
    C38 C39 C40 C41 . . . . 1.2(13) ?
    C39 C40 C41 C42 . . . . -2.2(13) ?
    C38 C37 C42 C41 . . . . 1.0(10) ?
    P2 C37 C42 C41 . . . . -174.8(6) ?
    C40 C41 C42 C37 . . . . 1.0(12) ?
    C37 P2 C43 C48 . . . . -93.3(5) ?
    C31 P2 C43 C48 . . . . 160.9(5) ?
    Ni1 P2 C43 C48 . . . . 30.9(5) ?
    C37 P2 C43 C44 . . . . 87.1(6) ?
    C31 P2 C43 C44 . . . . -18.7(6) ?
    Ni1 P2 C43 C44 . . . . -148.7(5) ?
    C48 C43 C44 C45 . . . . -1.4(10) ?
    P2 C43 C44 C45 . . . . 178.2(5) ?
    C43 C44 C45 C46 . . . . 0.8(12) ?
    C44 C45 C46 C47 . . . . 0.6(12) ?
    C45 C46 C47 C48 . . . . -1.3(12) ?
    C44 C43 C48 C47 . . . . 0.6(9) ?
    P2 C43 C48 C47 . . . . -179.0(5) ?
    C46 C47 C48 C43 . . . . 0.8(10) ?
