# Supplementary material for: trans-(4-Acetyl­naphth­yl)chlorido­bis(triphenyl­phosphine-κP)nickel(II) dichloro­methane solvate
Source: Acta Crystallogr Sect E Struct Rep Online. 2008 Sep 6;64(Pt 10):m1225. doi: 10.1107/S1600536808027621 (PMC2959258; doi:10.1107/S1600536808027621)
Supplement: Supplementary file 2 [file e-64-m1225-Isup2.hkl]

# 
# h,k,l, Fc-squared, Fo-squared, sigma(Fo-squared) and status flag 
# 
data_I
_shelx_title ' a in P2(1)/c' 
_shelx_refln_list_code          4 
_shelx_F_calc_maximum      274.99 
_exptl_crystal_F_000      1808.00 
_reflns_d_resolution_high  0.8409 
 
loop_ 
 _symmetry_equiv_pos_as_xyz 
 'x, y, z' 
 '-x, y+1/2, -z+1/2' 
 '-x, -y, -z' 
 'x, -y-1/2, z-1/2' 
 
_cell_length_a    21.2030 
_cell_length_b    10.9570 
_cell_length_c    21.0480 
_cell_angle_alpha  90.000 
_cell_angle_beta  117.950 
_cell_angle_gamma  90.000 
 
_shelx_F_squared_multiplier     1.000 
 
loop_ 
 _refln_index_h 
 _refln_index_k 
 _refln_index_l 
 _refln_F_squared_calc 
 _refln_F_squared_meas 
 _refln_F_squared_sigma 
 _refln_observed_status 
   3   0   0    11529.63    16123.68    244.85 o 
   4   0   0    43688.79    38123.77     86.00 o 
   5   0   0    25277.51    22928.89    340.97 o 
   6   0   0     7663.00     6638.27    148.73 o 
   7   0   0    53222.96    53529.09    770.97 o 
   8   0   0     6503.49     6657.49    187.18 o 
   9   0   0     3518.69     3938.85     65.77 o 
  10   0   0     1910.72     1957.79     45.53 o 
  11   0   0    20719.78    21212.92    228.66 o 
  12   0   0      139.78      208.43     89.04 o 
  13   0   0     3791.84     3851.84     50.59 o 
  14   0   0      354.95      385.49    102.19 o 
  15   0   0        6.93       76.90     52.61 o 
  16   0   0        9.12       13.15     92.07 o 
  17   0   0       90.73      111.30    211.46 o 
  18   0   0      260.83      335.91    126.47 o 
  19   0   0        9.73       91.06    115.34 o 
  20   0   0        9.79       19.22    208.43 o 
  21   0   0      261.32      477.56    208.43 o 
  22   0   0       47.55       71.84    148.73 o 
   1   1   0    34339.22    41998.87     62.73 o 
   2   1   0       31.76      433.11     25.28 o 
   3   1   0     1100.59     1156.14     29.04 o 
   4   1   0     8685.29     7358.18    139.24 o 
   5   1   0    27057.62    24837.71    400.26 o 
   6   1   0      404.28      637.97     48.38 o 
   7   1   0      620.22      681.71     40.34 o 
   8   1   0     3311.49     3856.20     82.39 o 
   9   1   0       85.47      170.44     41.74 o 
  10   1   0      612.11      915.29     41.48 o 
  11   1   0     2578.77     2551.45    131.53 o 
  12   1   0      640.77      656.42     39.38 o 
  13   1   0        1.12       64.26     51.11 o 
  14   1   0       12.22       48.82     56.31 o 
  15   1   0       22.80       94.83     48.28 o 
  16   1   0        8.47        7.78     65.25 o 
  17   1   0      139.70       14.69     76.19 o 
  18   1   0       17.06      -24.07    103.69 o 
  19   1   0        1.12       26.60    102.94 o 
  20   1   0       28.58       61.16     85.47 o 
  21   1   0        3.15      115.48    121.07 o 
  22   1   0       88.03      203.80     81.62 o 
   0   2   0     4309.23     4017.50    127.48 o 
   1   2   0     3421.96     4544.11     67.28 o 
   2   2   0     8231.76    10607.80    157.84 o 
   3   2   0    47949.59    49950.43    130.52 o 
   4   2   0     7624.11     8178.83    233.21 o 
   5   2   0       85.11      101.65     49.35 o 
   6   2   0      373.56      488.81     43.86 o 
   7   2   0     1081.86      944.37     22.90 o 
   8   2   0     1617.74     1990.99     51.70 o 
   9   2   0      376.33      226.33     46.04 o 
  10   2   0     9187.66     8486.72    202.36 o 
  11   2   0     4342.27     4174.80    109.78 o 
  12   2   0        6.11       51.85     83.56 o 
  13   2   0     1664.77     1594.92     40.94 o 
  14   2   0      806.91      981.39     65.83 o 
  15   2   0      407.77      392.58     46.04 o 
  16   2   0       64.49       34.26     82.35 o 
  17   2   0       17.72       82.75     47.68 o 
  18   2   0      163.34      275.49     58.35 o 
  19   2   0      177.90      205.01     56.16 o 
  20   2   0      176.64      213.82     84.25 o 
  21   2   0       89.96      228.78     70.41 o 
  22   2   0        0.53       75.09    113.73 o 
   1   3   0    14506.99    15699.33     81.45 o 
   2   3   0     5351.29     5602.69    138.32 o 
   3   3   0     2995.77     2949.62     48.57 o 
   4   3   0     2217.90     2588.38     58.03 o 
   5   3   0      103.21       39.73     44.38 o 
   6   3   0     2145.25     2225.91    117.37 o 
   7   3   0     4811.82     4340.89     36.05 o 
   8   3   0     6460.39     6576.66    132.04 o 
   9   3   0     7652.11     7639.30    160.87 o 
  10   3   0      421.49      442.26     49.17 o 
  11   3   0     1170.87     1116.99     53.30 o 
  12   3   0      981.11      988.02     70.67 o 
  13   3   0       61.38      146.72     38.33 o 
  14   3   0     3251.30     3222.96     67.54 o 
  15   3   0      175.44      265.87     53.64 o 
  16   3   0       43.02       92.59     45.00 o 
  17   3   0       62.21       67.75     50.28 o 
  18   3   0      281.88      170.37     48.98 o 
  19   3   0      571.96      519.65     53.94 o 
  20   3   0       52.59      123.38     94.60 o 
  21   3   0       75.29      271.65     78.91 o 
   0   4   0     3018.21     3494.58     50.08 o 
   1   4   0      208.72      290.46    114.84 o 
   2   4   0    10875.02    11947.64    115.05 o 
   3   4   0      293.49      196.28     73.86 o 
   4   4   0      890.08      804.19     73.86 o 
   5   4   0       94.98      108.91     84.99 o 
   6   4   0      108.78      253.18     91.06 o 
   7   4   0     1142.05     1064.56     40.34 o 
   8   4   0      779.13      858.50     81.45 o 
   9   4   0       45.89      113.54     47.87 o 
  10   4   0      273.93      270.37     35.71 o 
  11   4   0     1721.10     1628.44     88.89 o 
  12   4   0     2469.48     2618.97     52.81 o 
  13   4   0      519.39      498.43     61.21 o 
  14   4   0     2117.65     1945.44     92.58 o 
  15   4   0     1599.01     1371.18     48.06 o 
  16   4   0        3.83       24.80     61.48 o 
  17   4   0      196.48      205.10     98.14 o 
  18   4   0       98.19      170.73     90.55 o 
  19   4   0        0.67       54.74     74.44 o 
  20   4   0       47.16       80.87     58.34 o 
  21   4   0       38.18      175.66     77.50 o 
   1   5   0      203.48      143.53     49.60 o 
   2   5   0     1684.86     1837.84     57.43 o 
   3   5   0     2149.27     2376.13     45.01 o 
   4   5   0      561.82      442.65     45.52 o 
   5   5   0        6.96       27.37     48.36 o 
   6   5   0      103.17       97.13    117.37 o 
   7   5   0      434.94      406.26     43.51 o 
   8   5   0      351.52      436.44     74.83 o 
   9   5   0      317.20      381.77     46.05 o 
  10   5   0     1679.08     1663.16     72.85 o 
  11   5   0     1351.36     1316.75     49.30 o 
  12   5   0       14.36      127.16     81.95 o 
  13   5   0      210.89      317.66     61.68 o 
  14   5   0        7.33       29.47    103.57 o 
  15   5   0      244.69      172.41    110.79 o 
  16   5   0     1457.90     1315.52     97.48 o 
  17   5   0      108.54      120.70     65.51 o 
  18   5   0      136.27      122.25     58.18 o 
  19   5   0      264.80      285.83     83.98 o 
  20   5   0        0.33       79.65     55.56 o 
   0   6   0      284.13      178.00     47.78 o 
   1   6   0      334.49      415.42     62.69 o 
   2   6   0      131.77      198.30     63.10 o 
   3   6   0      219.21      273.61    135.58 o 
   4   6   0     1980.59     1949.76    111.30 o 
   5   6   0     1720.97     1816.31     59.19 o 
   6   6   0     4033.26     3685.90    167.96 o 
   7   6   0      772.10      714.75     53.10 o 
   8   6   0      801.20      883.34     53.00 o 
   9   6   0       19.82       63.74    182.12 o 
  10   6   0     4801.37     3802.82    232.20 o 
  11   6   0      419.92      437.24     54.85 o 
  12   6   0     2100.90     1836.15     58.18 o 
  13   6   0     1183.81     1344.75    176.56 o 
  14   6   0       81.80       62.54     54.56 o 
  15   6   0     3167.07     2752.03    260.03 o 
  16   6   0        2.26       64.50     70.97 o 
  17   6   0      702.64      517.99    101.68 o 
  18   6   0      422.74      458.80     67.05 o 
  19   6   0       26.36       11.58     61.33 o 
   1   7   0      109.64      189.48     82.05 o 
   2   7   0      736.99     1012.76     81.82 o 
   3   7   0       13.87      -30.12     55.92 o 
   4   7   0      311.83      383.37     97.33 o 
   5   7   0       61.06      183.49     58.90 o 
   6   7   0      238.10      328.94     59.19 o 
   7   7   0      206.93      298.44     84.48 o 
   8   7   0      119.54      235.75     57.05 o 
   9   7   0      274.35      315.36    103.52 o 
  10   7   0       22.82       54.49     64.29 o 
  11   7   0     2017.94     2067.39     75.88 o 
  12   7   0      191.41      137.68     47.09 o 
  13   7   0       86.22      149.58     73.90 o 
  14   7   0      431.34      327.25     92.07 o 
  15   7   0        4.31      213.33    101.68 o 
  16   7   0      419.29      467.09    104.74 o 
  17   7   0      145.48      279.53     61.65 o 
  18   7   0       35.05       22.27     61.14 o 
   0   8   0        5.38       89.04     72.85 o 
   1   8   0       35.83       54.29     80.44 o 
   2   8   0       22.25       24.90     93.59 o 
   3   8   0      333.57      406.32     61.89 o 
   4   8   0     1057.89      859.81    129.00 o 
   5   8   0      121.89      238.06     64.85 o 
   6   8   0      787.82      990.37     79.93 o 
   7   8   0      728.10      980.42    183.64 o 
   8   8   0      142.13      158.67     54.45 o 
   9   8   0       99.54       34.10     56.32 o 
  10   8   0        6.11       35.49     63.68 o 
  11   8   0      670.57      742.60     88.64 o 
  12   8   0      413.29      503.23     73.86 o 
  13   8   0       11.69      101.18    148.73 o 
  14   8   0      318.36      315.23     66.58 o 
  15   8   0      673.58     1047.92    201.85 o 
  16   8   0       52.02      182.56    116.86 o 
  17   8   0       82.27      150.82     59.00 o 
   1   9   0     3791.46     3235.67    123.90 o 
   2   9   0      600.18      652.37     66.95 o 
   3   9   0     1060.08      863.40     90.55 o 
   4   9   0     1713.47     1727.55    105.22 o 
   5   9   0        3.91      134.57     66.97 o 
   6   9   0      163.22      376.60    149.24 o 
   7   9   0      120.84      246.89     79.93 o 
   8   9   0      430.82      530.55    139.63 o 
   9   9   0      741.09      658.21     53.62 o 
  10   9   0        8.88      171.49    119.03 o 
  11   9   0      459.09      532.10     93.08 o 
  12   9   0      157.78      174.00     66.44 o 
  13   9   0       54.26       50.00     59.58 o 
  14   9   0     1060.09      982.28    115.33 o 
  15   9   0      130.04      258.79     64.89 o 
  16   9   0      364.77      251.37    127.99 o 
   0  10   0     1217.58     1182.30     75.83 o 
   1  10   0      375.81      360.19    102.62 o 
   2  10   0      551.35      543.89    109.34 o 
   3  10   0      784.65      732.68    120.09 o 
   4  10   0       26.02      213.05     93.33 o 
   5  10   0        7.58      -58.34     70.82 o 
   6  10   0       37.99       38.45     99.15 o 
   7  10   0       69.75        7.80     60.27 o 
   8  10   0     1036.71      912.60     73.31 o 
   9  10   0       69.74       69.93     67.69 o 
  10  10   0      430.70      322.08     67.84 o 
  11  10   0      775.07     1051.96    153.79 o 
  12  10   0      114.63      362.46    116.77 o 
  13  10   0      365.46      245.28     65.91 o 
  14  10   0      347.94      336.63     73.86 o 
   1  11   0      251.38      173.94     73.35 o 
   2  11   0        3.48       84.61     75.48 o 
   3  11   0       25.25      137.22     98.14 o 
   4  11   0       35.18      -63.17     63.17 o 
   5  11   0      280.29      323.03     76.86 o 
   6  11   0      440.88      409.03     78.26 o 
   7  11   0       23.62       41.17    102.33 o 
   8  11   0      329.57      160.59     90.55 o 
   9  11   0        4.84      147.07    105.73 o 
  10  11   0      151.88      411.45    158.85 o 
  11  11   0      195.57      149.74     77.54 o 
   0  12   0     1467.10     1256.63    195.27 o 
   1  12   0      277.23      546.16     85.67 o 
   2  12   0      383.51      445.38    117.87 o 
   3  12   0     1006.62      980.39     81.63 o 
   4  12   0      127.05      345.02     87.34 o 
   5  12   0      680.59      479.61     86.92 o 
   6  12   0        2.63       87.41     96.12 o 
   7  12   0      160.59      140.32    114.33 o 
   8  12   0      114.23      252.02    174.03 o 
   1  13   0      456.15      736.57    302.52 o 
 -22   1   1      139.16      188.03    111.12 o 
 -21   1   1       13.95       19.68    111.80 o 
 -20   1   1      310.40      315.95     86.75 o 
 -19   1   1      198.79      175.23     60.43 o 
 -18   1   1        3.35      120.90     67.08 o 
 -17   1   1      150.30      107.83     51.27 o 
 -16   1   1       72.84       37.97     72.74 o 
 -15   1   1      358.25      341.01     44.52 o 
 -14   1   1      899.53      876.09     88.74 o 
 -13   1   1     1270.83     1231.13    120.91 o 
 -12   1   1     5920.23     5868.66     65.78 o 
 -11   1   1        2.37       70.57     41.50 o 
 -10   1   1     1830.28     1921.49     91.68 o 
  -9   1   1     9306.30     8835.91     64.37 o 
  -8   1   1       12.96       -0.17     83.98 o 
  -7   1   1     3715.76     3293.67     66.33 o 
  -6   1   1      712.21      585.23     69.25 o 
  -5   1   1     8959.68    10418.75    156.28 o 
  -4   1   1     7615.60     7525.17     55.80 o 
  -3   1   1     2036.98     2370.96     59.19 o 
  -2   1   1    33720.94    34054.30    289.37 o 
  -1   1   1    25514.59    30912.83     36.42 o 
   0   1   1     1517.68      675.69    894.41 o 
   1   1   1    27012.43    29446.23    566.18 o 
   2   1   1      249.68      249.93     16.80 o 
   3   1   1    32966.34    34178.51    263.53 o 
   4   1   1     2439.84     2211.27    117.87 o 
   5   1   1     8415.77     8581.26    204.49 o 
   6   1   1     5157.38     4985.73    258.51 o 
   7   1   1      184.54      311.01     45.22 o 
   8   1   1    14631.00    14349.32    272.17 o 
   9   1   1      649.64      618.24     61.22 o 
  10   1   1      284.29      288.31     47.55 o 
  11   1   1      536.36      553.85     57.56 o 
  12   1   1     2912.68     2922.35     82.65 o 
  13   1   1       60.75       66.04     64.20 o 
  14   1   1       71.02      119.49     87.78 o 
  15   1   1       77.36       56.44     53.98 o 
  16   1   1       30.32       44.34    102.70 o 
  17   1   1      107.47       84.65     71.68 o 
  18   1   1      313.34      453.50    106.14 o 
  19   1   1        6.82       57.57     63.29 o 
  20   1   1        1.45       87.30     91.49 o 
  21   1   1      123.88       67.79    106.24 o 
 -22   2   1        0.35       65.61     50.09 o 
 -21   2   1       39.21      155.81     59.19 o 
 -20   2   1       35.48      126.79     67.93 o 
 -19   2   1       20.09        7.55     69.01 o 
 -18   2   1        7.58      153.83    117.63 o 
 -17   2   1      227.02      206.00     65.47 o 
 -16   2   1      364.15      365.20     89.04 o 
 -15   2   1      953.73     1002.63     49.58 o 
 -14   2   1      160.89      104.31     75.35 o 
 -13   2   1     1455.58     1630.98    120.40 o 
 -12   2   1      419.32      444.89     66.20 o 
 -11   2   1     1649.13     1741.06     90.44 o 
 -10   2   1     1854.08     2093.31     85.53 o 
  -9   2   1      457.23      546.72     61.66 o 
  -8   2   1     7459.08     7966.57    106.23 o 
  -7   2   1     5753.42     5539.27    166.44 o 
  -6   2   1     4519.95     4124.00     76.93 o 
  -5   2   1       36.30       66.97     39.12 o 
  -4   2   1     6252.26     5472.65     42.77 o 
  -3   2   1    10445.61    12067.44    109.27 o 
  -2   2   1    18211.79    17127.91    945.00 o 
  -1   2   1    28301.50    31235.83    394.59 o 
   0   2   1    12097.84    11913.62    206.40 o 
   1   2   1      752.51      731.47     58.68 o 
   2   2   1     2501.43     2521.65    118.38 o 
   3   2   1      152.29      199.24     44.34 o 
   4   2   1     4590.33     4675.81    232.71 o 
   5   2   1     9607.49     9400.87    182.07 o 
   6   2   1     2845.45     2918.73     63.56 o 
   7   2   1     8546.68     8569.86    233.72 o 
   8   2   1      130.53      151.94     27.79 o 
   9   2   1      354.99      325.10     47.38 o 
  10   2   1     1226.99     1372.49     55.43 o 
  11   2   1      112.80      121.34     58.68 o 
  12   2   1      160.52      168.87     42.53 o 
  13   2   1      163.44      112.31     60.71 o 
  14   2   1       69.13      112.99     63.93 o 
  15   2   1      363.63      319.01     71.81 o 
  16   2   1       63.72      111.58     63.61 o 
  17   2   1      592.91      556.99     43.92 o 
  18   2   1        1.10       44.42    119.90 o 
  19   2   1      103.00       81.27     73.91 o 
  20   2   1      252.38      235.66    118.88 o 
  21   2   1       66.24       93.26    103.61 o 
 -22   3   1       59.35      128.74     59.69 o 
 -21   3   1        0.23       74.90     87.14 o 
 -20   3   1       63.50      118.12     91.15 o 
 -19   3   1      320.35      256.19     57.66 o 
 -18   3   1      128.43      122.10     97.20 o 
 -17   3   1      267.77      250.67     97.64 o 
 -16   3   1     2649.08     2534.79     80.69 o 
 -15   3   1      184.15      172.83     61.22 o 
 -14   3   1      300.91      328.91     43.33 o 
 -13   3   1     2521.23     2186.42     74.47 o 
 -12   3   1     2566.83     2746.20     47.28 o 
 -11   3   1      601.88      659.29     69.52 o 
 -10   3   1      971.09      947.42     70.32 o 
  -9   3   1      213.56      340.59     33.89 o 
  -8   3   1       34.75       82.38     50.52 o 
  -7   3   1      225.33      192.23    103.71 o 
  -6   3   1     2237.56     2158.61     81.95 o 
  -5   3   1      694.78      706.57     51.78 o 
  -4   3   1     1756.21     1850.42     40.63 o 
  -3   3   1        3.38       40.59     83.98 o 
  -2   3   1      717.94      681.51     40.34 o 
  -1   3   1     2732.64     3045.49     64.60 o 
   0   3   1      495.64      671.24     59.26 o 
   1   3   1     3461.20     3343.44    207.41 o 
   2   3   1    12302.15    11591.22    160.93 o 
   3   3   1     3490.10     4010.90    196.79 o 
   4   3   1    11393.57    12966.63    284.31 o 
   5   3   1     6480.45     6973.95    129.35 o 
   6   3   1       23.44      -13.34     44.06 o 
   7   3   1        0.95        1.90     58.18 o 
   8   3   1        3.08       99.28     44.34 o 
   9   3   1      972.96      965.29     47.16 o 
  10   3   1      141.32      194.18     49.49 o 
  11   3   1      375.87      425.27     37.74 o 
  12   3   1     1662.30     1608.99     72.34 o 
  13   3   1       23.47       50.25     36.40 o 
  14   3   1      803.27      834.57     55.46 o 
  15   3   1      338.63      339.18     78.41 o 
  16   3   1     1365.29     1169.03     39.26 o 
  17   3   1        5.07      -32.49     39.13 o 
  18   3   1      154.96      119.87     45.96 o 
  19   3   1       18.62      122.45     86.05 o 
  20   3   1      142.17       90.88     56.14 o 
  21   3   1       12.79      231.54    124.45 o 
 -21   4   1      517.57      567.07     78.55 o 
 -20   4   1      125.84       39.86    117.87 o 
 -19   4   1      273.01      346.65     73.54 o 
 -18   4   1      623.80      521.44     61.30 o 
 -17   4   1      222.29      197.98     42.56 o 
 -16   4   1      343.82      338.20     70.00 o 
 -15   4   1       61.25      124.22     78.03 o 
 -14   4   1     1972.79     2009.31    195.78 o 
 -13   4   1     3239.63     3108.67     59.90 o 
 -12   4   1      800.56      885.78     86.06 o 
 -11   4   1     3036.92     2557.01     83.37 o 
 -10   4   1      623.85      878.16     67.34 o 
  -9   4   1      267.39      234.16     50.08 o 
  -8   4   1       15.98       27.65     50.56 o 
  -7   4   1      113.36       71.92     42.85 o 
  -6   4   1     8240.56     8470.65    288.86 o 
  -5   4   1      109.64       81.29     53.48 o 
  -4   4   1     3173.10     4214.95     90.55 o 
  -3   4   1     1808.16     2201.79     61.21 o 
  -2   4   1     2077.51     1646.00    208.43 o 
  -1   4   1     3794.41     3718.00    164.41 o 
   0   4   1     5232.77     5613.38    189.20 o 
   1   4   1     1430.74     1565.07    101.68 o 
   2   4   1    10966.91    11247.17    404.71 o 
   3   4   1     6308.66     6914.01    154.80 o 
   4   4   1      117.93       60.39     36.45 o 
   5   4   1     7936.28     7631.80    109.27 o 
   6   4   1      126.66      150.40     36.54 o 
   7   4   1     5645.01     5876.22    101.68 o 
   8   4   1      963.78      961.20     72.10 o 
   9   4   1     1029.95      968.27     38.45 o 
  10   4   1     5698.48     5400.16     60.20 o 
  11   4   1      368.02      430.57     51.73 o 
  12   4   1     2792.61     2686.18     91.96 o 
  13   4   1      194.68      226.35     60.71 o 
  14   4   1      930.49     1047.18    114.84 o 
  15   4   1      225.27      188.72     59.02 o 
  16   4   1      246.08      357.99     85.50 o 
  17   4   1     1436.43     1318.49    108.15 o 
  18   4   1      291.73      326.88     44.64 o 
  19   4   1      317.09      362.80     57.92 o 
  20   4   1       51.51      101.35     57.54 o 
 -21   5   1      273.86      250.58    105.88 o 
 -20   5   1       69.19      222.68     75.88 o 
 -19   5   1       55.52       87.79     89.73 o 
 -18   5   1      120.51      128.96     69.23 o 
 -17   5   1       92.42      156.67     51.50 o 
 -16   5   1       74.73      117.11     47.38 o 
 -15   5   1      717.28      660.71     68.38 o 
 -14   5   1     2755.72     2663.19    102.50 o 
 -13   5   1       73.30      167.44     39.04 o 
 -12   5   1      229.20      160.23    105.22 o 
 -11   5   1      316.96      149.74    200.33 o 
 -10   5   1      467.42      432.34     41.63 o 
  -9   5   1      679.65      833.62     48.96 o 
  -8   5   1      909.09      882.34     75.34 o 
  -7   5   1     1911.88     1873.19     50.10 o 
  -6   5   1      500.98      618.16     44.16 o 
  -5   5   1     5013.10     5580.64    359.69 o 
  -4   5   1      129.80      180.94     38.14 o 
  -3   5   1       87.31      205.82     41.21 o 
  -2   5   1      371.04      512.56    113.82 o 
  -1   5   1     1816.36     1821.54    154.30 o 
   0   5   1        5.50        2.76     50.55 o 
   1   5   1      283.50      304.87     87.52 o 
   2   5   1     1840.85     2029.59     75.38 o 
   3   5   1    18629.99    19171.59    190.72 o 
   4   5   1       97.98       74.62     31.69 o 
   5   5   1     4356.55     4315.48    217.03 o 
   6   5   1     5990.99     5679.62    263.06 o 
   7   5   1       17.00       73.65     40.08 o 
   8   5   1     2526.18     2429.43     77.30 o 
   9   5   1     1188.03     1242.46    133.55 o 
  10   5   1     2507.10     2607.81     51.09 o 
  11   5   1     4155.00     3954.13    151.77 o 
  12   5   1       18.87        8.88     87.01 o 
  13   5   1     3580.81     3078.59    100.39 o 
  14   5   1     1870.86     2008.21    119.90 o 
  15   5   1      148.75      199.83    107.75 o 
  16   5   1     2458.43     2238.47     53.81 o 
  17   5   1      314.50      385.83     95.11 o 
  18   5   1     1069.23      954.92    109.27 o 
  19   5   1      346.96      443.71     72.41 o 
  20   5   1       15.49       69.86     66.89 o 
 -20   6   1        0.54       14.28     59.53 o 
 -19   6   1        0.34       57.95     71.89 o 
 -18   6   1        1.35       60.99     73.76 o 
 -17   6   1        2.89       28.29     47.89 o 
 -16   6   1       66.44      165.65     87.38 o 
 -15   6   1       23.36      132.85     88.02 o 
 -14   6   1      453.24      549.64     51.17 o 
 -13   6   1        0.09      123.01     95.78 o 
 -12   6   1      598.41      807.46    162.39 o 
 -11   6   1      121.60      263.07     54.33 o 
 -10   6   1       82.77      155.13     52.83 o 
  -9   6   1      443.92      507.94     54.43 o 
  -8   6   1       43.43       36.07     54.36 o 
  -7   6   1        0.50      -29.37     53.62 o 
  -6   6   1      308.78      403.23     63.56 o 
  -5   6   1        0.16      -24.31     56.15 o 
  -4   6   1        5.90      -55.81    112.31 o 
  -3   6   1      355.10      355.02     41.02 o 
  -2   6   1      413.48      658.61     58.40 o 
  -1   6   1      995.37     1116.11     56.47 o 
   0   6   1       83.96      156.70     52.51 o 
   1   6   1       59.94       22.31     66.06 o 
   2   6   1      191.29      286.06     77.45 o 
   3   6   1     1007.31      990.28     77.40 o 
   4   6   1      276.23      274.45     58.58 o 
   5   6   1      290.63      372.08     93.59 o 
   6   6   1      996.36     1017.80     76.46 o 
   7   6   1      178.32      254.12     40.23 o 
   8   6   1        6.95       73.41     48.81 o 
   9   6   1      136.33      153.06     50.73 o 
  10   6   1      173.33      141.77     50.65 o 
  11   6   1       80.20      253.12    110.79 o 
  12   6   1      106.50      119.47     51.25 o 
  13   6   1        5.94       73.21     75.46 o 
  14   6   1       91.14      105.58     42.95 o 
  15   6   1       10.20      -31.83     57.15 o 
  16   6   1       58.89      124.19     96.50 o 
  17   6   1       39.05       74.91     95.44 o 
  18   6   1      122.36      170.82    122.58 o 
  19   6   1        1.25      121.07    105.83 o 
 -19   7   1      152.01      180.92     65.07 o 
 -18   7   1        0.75      -42.52     61.30 o 
 -17   7   1      461.24      491.04     62.98 o 
 -16   7   1      104.52       51.18     83.12 o 
 -15   7   1      321.41      404.65     66.61 o 
 -14   7   1      254.74      270.05     60.10 o 
 -13   7   1      526.86      299.73     67.79 o 
 -12   7   1      827.80      739.70     59.97 o 
 -11   7   1      840.08      750.53     65.39 o 
 -10   7   1      139.57      284.13    150.75 o 
  -9   7   1       19.02      179.28    145.70 o 
  -8   7   1      155.10      204.28     49.60 o 
  -7   7   1      174.73      128.69     56.35 o 
  -6   7   1      222.35      358.53     63.77 o 
  -5   7   1     1000.85      984.29     53.31 o 
  -4   7   1      548.36      548.68     59.05 o 
  -3   7   1       17.00       66.71     49.07 o 
  -2   7   1       37.50      174.05     69.10 o 
  -1   7   1       38.12       24.16     65.39 o 
   0   7   1      238.88      311.54     56.60 o 
   1   7   1        3.61       21.66     68.95 o 
   2   7   1      872.91      882.64     82.65 o 
   3   7   1      966.15      809.39     47.38 o 
   4   7   1       94.88      175.54     79.41 o 
   5   7   1      875.01      727.97     57.76 o 
   6   7   1     3691.72     3678.68     83.98 o 
   7   7   1       71.62      103.20     52.06 o 
   8   7   1     1138.89     1064.39    118.38 o 
   9   7   1     1815.98     1471.39    112.81 o 
  10   7   1       45.14      172.87    121.92 o 
  11   7   1     1210.22     1442.94    187.18 o 
  12   7   1      109.37      148.10     64.25 o 
  13   7   1     1950.90     2004.27    158.85 o 
  14   7   1      751.07      756.66     57.49 o 
  15   7   1      713.97      665.14     73.86 o 
  16   7   1     1140.25     1094.79    121.41 o 
  17   7   1       14.40       54.07     88.74 o 
  18   7   1      193.86       -1.52    111.46 o 
 -18   8   1      314.41      300.67     65.01 o 
 -17   8   1        4.76      -37.15     77.40 o 
 -16   8   1      843.45      906.08     67.34 o 
 -15   8   1      100.95      208.43    154.80 o 
 -14   8   1      504.47      522.38     62.00 o 
 -13   8   1      750.78      854.36    110.62 o 
 -12   8   1      232.16      126.98     71.33 o 
 -11   8   1      717.88      776.25     61.14 o 
 -10   8   1      217.12      226.88     85.30 o 
  -9   8   1      186.15      317.31     58.76 o 
  -8   8   1       11.87      304.96     86.51 o 
  -7   8   1      199.21      325.09     91.57 o 
  -6   8   1       20.26      115.26     66.07 o 
  -5   8   1      193.33      403.70    149.74 o 
  -4   8   1      237.29      390.99    138.61 o 
  -3   8   1      450.94      345.70     59.45 o 
  -2   8   1       27.44       15.70     55.46 o 
  -1   8   1      212.60      295.79     90.96 o 
   0   8   1      918.17      974.80     85.31 o 
   1   8   1      648.69      439.81     99.89 o 
   2   8   1      575.20      495.93     89.69 o 
   3   8   1      335.34      429.13     85.50 o 
   4   8   1       84.38      205.10     82.46 o 
   5   8   1      267.64      361.29     88.53 o 
   6   8   1        6.34      154.59     60.88 o 
   7   8   1     1262.63     1332.79     66.56 o 
   8   8   1      568.36      653.98     59.69 o 
   9   8   1      908.70      941.33     58.59 o 
  10   8   1     1242.29     1301.88     63.12 o 
  11   8   1      118.12      135.58    113.32 o 
  12   8   1      949.34      798.06     60.27 o 
  13   8   1      414.08      460.99     80.38 o 
  14   8   1      418.91      377.94     96.62 o 
  15   8   1      860.03      758.97     56.84 o 
  16   8   1       32.06      155.31    107.25 o 
  17   8   1      475.41      484.64    207.41 o 
 -16   9   1      241.24      277.26    110.79 o 
 -15   9   1      431.35      535.79     93.59 o 
 -14   9   1       57.61      170.53    160.87 o 
 -13   9   1     1036.07     1195.74     68.59 o 
 -12   9   1      327.53      264.83    125.86 o 
 -11   9   1       73.26       74.98     77.91 o 
 -10   9   1      772.55      723.38     67.15 o 
  -9   9   1        7.60      -31.73     99.89 o 
  -8   9   1      217.67      303.87     65.99 o 
  -7   9   1       66.31      163.83     68.80 o 
  -6   9   1        7.59      102.33     71.19 o 
  -5   9   1       27.10       64.79     76.90 o 
  -4   9   1       36.19      215.37     68.61 o 
  -3   9   1       47.89      156.88    101.77 o 
  -2   9   1      123.58      213.16     67.25 o 
  -1   9   1      711.77      838.75     90.36 o 
   0   9   1       76.29      134.79     96.51 o 
   1   9   1     1577.31     1550.63    125.72 o 
   2   9   1     2317.97     2255.36    146.20 o 
   3   9   1      193.07      129.83     61.99 o 
   4   9   1     2132.40     2272.22     57.91 o 
   5   9   1     1005.73      875.01    101.68 o 
   6   9   1        0.21       53.62     61.54 o 
   7   9   1      302.09      378.30     87.01 o 
   8   9   1        0.11      -75.47    169.98 o 
   9   9   1      550.31      493.20     97.13 o 
  10   9   1      109.08      157.91    104.99 o 
  11   9   1      105.51      197.80     63.26 o 
  12   9   1      484.15      475.79     89.12 o 
  13   9   1       72.78      109.61     65.07 o 
  14   9   1       48.80      161.39    114.93 o 
  15   9   1       52.61       73.95     66.26 o 
 -14  10   1       36.05      -33.52     76.04 o 
 -13  10   1      407.58      459.60     73.13 o 
 -12  10   1      343.14      439.45     72.01 o 
 -11  10   1       67.71      206.97     69.36 o 
 -10  10   1      170.66      341.53     75.88 o 
  -9  10   1        3.05      175.43    123.00 o 
  -8  10   1      548.85      573.80     71.02 o 
  -7  10   1        6.26      163.10     72.31 o 
  -6  10   1      379.21      502.83     73.35 o 
  -5  10   1      573.34      435.37     72.69 o 
  -4  10   1        5.28      121.79     66.62 o 
  -3  10   1      927.93      904.44     69.41 o 
  -2  10   1      352.65      619.29     94.10 o 
  -1  10   1      214.86      524.63     85.50 o 
   0  10   1      536.15      594.84     83.78 o 
   1  10   1      126.76      165.12    138.24 o 
   2  10   1      984.18      891.91    247.38 o 
   3  10   1      416.17      384.50    118.88 o 
   4  10   1     1424.25     1097.85     67.39 o 
   5  10   1        8.85      -18.09    209.44 o 
   6  10   1       32.33       74.61    106.74 o 
   7  10   1      154.54      114.33    134.57 o 
   8  10   1       10.38        2.15     60.40 o 
   9  10   1      177.85       96.01     71.46 o 
  10  10   1       20.19       87.98    104.39 o 
  11  10   1       68.36      115.52     73.35 o 
  12  10   1       55.31       89.04    110.07 o 
  13  10   1       27.27       93.43     74.37 o 
 -12  11   1      627.87      583.94     78.35 o 
 -11  11   1      108.08       24.56    121.41 o 
 -10  11   1      337.44      501.20     94.60 o 
  -9  11   1      813.67      607.57    111.31 o 
  -8  11   1       60.92      179.81     84.20 o 
  -7  11   1      130.09      231.63     75.93 o 
  -6  11   1      242.02      334.87     62.45 o 
  -5  11   1        7.81       80.47    152.78 o 
  -4  11   1      647.94      812.82     84.99 o 
  -3  11   1        3.24       63.02     79.47 o 
  -2  11   1      869.61      695.39    112.81 o 
  -1  11   1     1326.26     1303.73     72.80 o 
   0  11   1        6.31      171.91     68.30 o 
   1  11   1     1427.54     1339.59     99.15 o 
   2  11   1      519.20      488.11    116.18 o 
   3  11   1      108.33      282.45    109.31 o 
   4  11   1       85.66       17.95     63.57 o 
   5  11   1        9.74      -20.23     78.64 o 
   6  11   1       61.94        2.47     63.89 o 
   7  11   1       81.79       88.44     69.22 o 
   8  11   1      171.70       55.58     72.00 o 
   9  11   1      181.07      202.57     61.96 o 
  10  11   1       37.31       37.63    172.00 o 
  11  11   1       19.35       77.01     71.93 o 
  -9  12   1       16.80       23.26     65.39 o 
  -8  12   1       48.88      -37.22     79.60 o 
  -7  12   1       12.02      -44.72    109.92 o 
  -6  12   1        1.89      128.18     93.08 o 
  -5  12   1        0.42      -19.17     82.79 o 
  -4  12   1       10.73      124.28     71.05 o 
  -3  12   1       95.28      437.00    339.96 o 
  -2  12   1        0.34      -25.39    102.88 o 
  -1  12   1       45.70      338.95    152.78 o 
   0  12   1      256.60      245.22    271.66 o 
   1  12   1      156.22       15.18    177.06 o 
   2  12   1        8.58      180.50    131.27 o 
   3  12   1      112.68       62.49     97.64 o 
   4  12   1       78.58        5.13     74.44 o 
   5  12   1        1.63      -30.96    113.32 o 
   6  12   1       28.08      259.38    201.85 o 
   7  12   1        0.96      165.63     83.80 o 
   8  12   1       48.02        0.86     72.20 o 
  -1  13   1      300.53      434.05    139.63 o 
   0  13   1      129.22      342.99    152.78 o 
 -23   0   2        4.71      129.51    191.23 o 
 -22   0   2       52.66       46.54    246.87 o 
 -21   0   2      226.39      162.90    183.13 o 
 -20   0   2       18.90      154.80    133.55 o 
 -19   0   2     1160.07     1166.58    111.30 o 
 -18   0   2     1026.51      901.49    109.27 o 
 -17   0   2        0.82      -41.48    105.22 o 
 -16   0   2      353.06      402.69     98.14 o 
 -15   0   2       24.47       77.91     67.79 o 
 -14   0   2     3710.87     3528.07    125.46 o 
 -13   0   2      302.09      442.15     65.77 o 
 -12   0   2     2564.21     2912.91     81.95 o 
 -11   0   2    32720.16    33086.13    540.29 o 
 -10   0   2       66.70      148.73     59.69 o 
  -9   0   2    23646.56    24869.48    134.57 o 
  -8   0   2    13651.21    12765.59    141.65 o 
  -7   0   2       27.20        6.07     72.85 o 
  -6   0   2     2513.06     1515.64     40.47 o 
  -5   0   2    27310.02    30832.90    198.31 o 
  -4   0   2    31500.97    31388.36    298.47 o 
  -3   0   2     7482.85     7588.33     45.53 o 
  -2   0   2     1085.19      165.93    363.23 o 
   0   0   2      198.34      322.76    281.27 o 
   1   0   2     1657.39     2275.49     94.10 o 
   2   0   2       29.59      186.17     82.97 o 
   3   0   2      193.21      136.59     33.39 o 
   4   0   2    10139.24     9122.18     93.08 o 
   5   0   2    13656.18    13238.09    338.95 o 
   6   0   2     9498.63     9468.21    274.19 o 
   7   0   2    10959.00    10554.86    249.91 o 
   8   0   2    10131.46    11400.71    164.92 o 
   9   0   2     2453.73     2478.85    142.66 o 
  10   0   2      729.37      653.61    137.60 o 
  11   0   2      947.99     1140.27    106.24 o 
  12   0   2       57.33       78.92    154.80 o 
  13   0   2       14.49       55.65    128.50 o 
  14   0   2       11.09      110.28    101.18 o 
  15   0   2      163.24      345.02     81.95 o 
  16   0   2       27.14      133.55    145.70 o 
  17   0   2      141.01      234.73    101.18 o 
  18   0   2       43.04      114.33    147.72 o 
  19   0   2      292.33      262.05     83.98 o 
  20   0   2      379.07      443.16    116.35 o 
  21   0   2       12.98     -132.54    185.16 o 
 -23   1   2       96.96      103.36     57.44 o 
 -22   1   2        0.38      109.24     82.65 o 
 -21   1   2       39.90       63.59    103.37 o 
 -20   1   2       44.01      171.75    100.69 o 
 -19   1   2        5.73       -8.41     72.93 o 
 -18   1   2       33.64      117.22     54.09 o 
 -17   1   2      115.07       37.89     86.03 o 
 -16   1   2      166.25      132.95     52.19 o 
 -15   1   2     1316.83     1271.23     89.05 o 
 -14   1   2      979.57      945.85     52.16 o 
 -13   1   2      195.90      278.50     50.34 o 
 -12   1   2     2585.54     2516.41     80.87 o 
 -11   1   2      168.28      227.36     36.29 o 
 -10   1   2     2292.72     2413.37     75.38 o 
  -9   1   2       16.94      -16.56     37.94 o 
  -8   1   2        9.20      -30.26     51.69 o 
  -7   1   2     4126.00     3803.50    105.75 o 
  -6   1   2      523.91      472.40     40.41 o 
  -5   1   2      984.03      598.28     38.76 o 
  -4   1   2      225.61      109.62     63.24 o 
  -3   1   2     2785.17     3058.42     45.72 o 
  -2   1   2       74.84      334.27     30.35 o 
  -1   1   2      290.15      488.36     27.22 o 
   0   1   2    14986.86    15715.25    203.37 o 
   1   1   2     1453.61     2067.09     76.19 o 
   2   1   2    56279.66    55763.01   2031.14 o 
   3   1   2     4047.30     4905.18     31.94 o 
   4   1   2     2715.31     2845.29     69.35 o 
   5   1   2      238.44      221.68     40.23 o 
   6   1   2      127.26      225.40     19.50 o 
   7   1   2    10461.05    11345.55    326.78 o 
   8   1   2      435.56      402.61     41.56 o 
   9   1   2       65.12      155.24     38.65 o 
  10   1   2       55.01       68.05     49.11 o 
  11   1   2      145.95       75.58     37.94 o 
  12   1   2        7.16       53.31     77.47 o 
  13   1   2       40.10       58.92     54.70 o 
  14   1   2      475.72      447.52     42.44 o 
  15   1   2      112.26      117.25     62.65 o 
  16   1   2      275.12      132.79     77.86 o 
  17   1   2        0.22       88.29     94.31 o 
  18   1   2       78.16       70.09     75.99 o 
  19   1   2      238.99      272.82     96.73 o 
  20   1   2       38.30       72.44     86.40 o 
  21   1   2      253.70      422.90     91.26 o 
 -22   2   2      536.48      547.35     62.49 o 
 -21   2   2      188.90      189.02    108.78 o 
 -20   2   2        4.86       75.03     79.03 o 
 -19   2   2      602.07      638.92    134.45 o 
 -18   2   2      149.87      240.08     68.28 o 
 -17   2   2     1159.99     1156.67    101.58 o 
 -16   2   2       49.99       37.07     66.90 o 
 -15   2   2       32.50      115.29     83.98 o 
 -14   2   2     1299.33     1265.01     51.80 o 
 -13   2   2      229.28      177.53     93.80 o 
 -12   2   2     4056.51     3786.18     99.95 o 
 -11   2   2     5275.03     4938.54    255.47 o 
 -10   2   2       82.54      128.75     79.92 o 
  -9   2   2      472.84      531.91    103.71 o 
  -8   2   2     3577.88     3904.32     83.30 o 
  -7   2   2        8.93       49.07     36.44 o 
  -6   2   2     3015.36     2283.50    108.77 o 
  -5   2   2     9574.80    10857.08     49.08 o 
  -4   2   2      180.05      256.29     53.21 o 
  -3   2   2    61317.18    62774.59    293.42 o 
  -2   2   2      521.57     1108.40     73.35 o 
  -1   2   2     1881.27     1703.83     55.65 o 
   0   2   2    24293.82    26785.51   1215.65 o 
   1   2   2     3265.20     2656.86     63.53 o 
   2   2   2     3488.24     4352.60     83.68 o 
   3   2   2     2473.85     2699.73     64.32 o 
   4   2   2     4781.11     4520.74     53.06 o 
   5   2   2     2360.69     2611.91     67.57 o 
   6   2   2     1419.62     1337.26     41.48 o 
   7   2   2     3072.98     3086.93     99.15 o 
   8   2   2     2402.47     2549.87     56.16 o 
   9   2   2     4612.84     4325.07     44.97 o 
  10   2   2        1.69       17.49     43.71 o 
  11   2   2       33.78       56.92     24.55 o 
  12   2   2       44.88       63.07     32.88 o 
  13   2   2       43.28      114.44     47.80 o 
  14   2   2      101.40       94.71     50.85 o 
  15   2   2     1519.96     1477.17     42.85 o 
  16   2   2      320.28      325.46     56.14 o 
  17   2   2        0.78       69.19    101.40 o 
  18   2   2      351.35      304.84     97.27 o 
  19   2   2      201.31       72.12     59.19 o 
  20   2   2       20.76       75.44    100.64 o 
 -22   3   2      168.38      295.24     96.19 o 
 -21   3   2       44.31      116.16     74.10 o 
 -20   3   2       82.44      121.77     75.92 o 
 -19   3   2        4.73      133.87     80.57 o 
 -18   3   2     1716.01     1435.15    108.29 o 
 -17   3   2      564.55      552.56     72.16 o 
 -16   3   2        0.36      157.81     51.85 o 
 -15   3   2     2438.06     2537.66     86.84 o 
 -14   3   2     1054.45     1024.06     92.11 o 
 -13   3   2      540.98      472.03    119.90 o 
 -12   3   2     2711.79     2884.79     63.24 o 
 -11   3   2      116.94      117.39     48.81 o 
 -10   3   2     5865.74     5268.85     49.53 o 
  -9   3   2     2799.85     2969.27     71.02 o 
  -8   3   2     8623.94     8033.48     60.20 o 
  -7   3   2     8029.35     8602.89     46.64 o 
  -6   3   2     2715.17     2688.55    142.15 o 
  -5   3   2     6122.93     7239.05    226.13 o 
  -4   3   2    31578.94    30444.31    618.70 o 
  -3   3   2     5607.06     4671.33    101.18 o 
  -2   3   2      491.70      596.95     98.14 o 
  -1   3   2      496.78      764.74     41.48 o 
   0   3   2     8015.93     8722.40    372.84 o 
   1   3   2     1744.67     2172.29     50.68 o 
   2   3   2      624.88      426.59     46.66 o 
   3   3   2     7435.15     6777.10    208.93 o 
   4   3   2     1308.89     1284.51     55.27 o 
   5   3   2     6783.36     7698.62    198.31 o 
   6   3   2     4626.74     4213.30    286.33 o 
   7   3   2       80.07       34.89     83.47 o 
   8   3   2     1907.86     2051.22     39.17 o 
   9   3   2      715.28      622.57     47.38 o 
  10   3   2     1474.13     1424.31     51.31 o 
  11   3   2     2294.57     2415.59    210.96 o 
  12   3   2       53.00       65.15     66.85 o 
  13   3   2      159.61       80.24     41.99 o 
  14   3   2       20.58       86.76     90.11 o 
  15   3   2      619.92      547.82     32.80 o 
  16   3   2       95.73      128.55     47.96 o 
  17   3   2        2.22      150.90     58.28 o 
  18   3   2      735.01      916.36    123.44 o 
  19   3   2       10.74       40.47     70.72 o 
  20   3   2       85.55      121.88     87.87 o 
 -22   4   2       82.09      188.03     93.91 o 
 -21   4   2       59.30       78.46     82.72 o 
 -20   4   2      172.32      289.72    150.75 o 
 -19   4   2        3.02      122.28     79.18 o 
 -18   4   2       43.63      101.18     59.68 o 
 -17   4   2        1.82        8.86     85.50 o 
 -16   4   2      179.83       30.35     78.70 o 
 -15   4   2     1885.03     2019.19     87.50 o 
 -14   4   2      329.12      305.98     62.74 o 
 -13   4   2     2004.23     2058.73     56.13 o 
 -12   4   2      795.98      816.28     83.84 o 
 -11   4   2      151.95      163.15     68.19 o 
 -10   4   2       16.21       28.06     49.97 o 
  -9   4   2     3869.91     4051.33    245.86 o 
  -8   4   2        2.52       11.46     57.23 o 
  -7   4   2    12038.24    13223.87    331.36 o 
  -6   4   2    12515.27    11802.60     98.87 o 
  -5   4   2     6694.68     5872.07    158.34 o 
  -4   4   2     2926.13     3397.42     55.65 o 
  -3   4   2      101.22      162.68     38.65 o 
  -2   4   2      375.15      158.05     41.23 o 
  -1   4   2      414.77      402.23     50.26 o 
   0   4   2      246.99      450.43     59.71 o 
   1   4   2      850.64      552.57     38.95 o 
   2   4   2     1385.54     1622.26     54.94 o 
   3   4   2    20309.21    20445.75    528.65 o 
   4   4   2     2095.03     1994.60     46.54 o 
   5   4   2     3704.58     4093.26    397.12 o 
   6   4   2      937.76      973.75     70.44 o 
   7   4   2      591.03      556.17     63.97 o 
   8   4   2        6.24       34.62     48.68 o 
   9   4   2        5.25       -9.46     71.45 o 
  10   4   2       69.72      129.66     70.58 o 
  11   4   2      661.59      620.51     63.48 o 
  12   4   2       22.47      122.53     71.84 o 
  13   4   2       12.88       84.46     66.66 o 
  14   4   2     2063.22     2123.72     57.24 o 
  15   4   2      906.01      915.46     86.84 o 
  16   4   2      248.68      198.47     51.63 o 
  17   4   2     1055.91      836.65     56.82 o 
  18   4   2      705.50      753.55     62.61 o 
  19   4   2       21.53       40.37     65.39 o 
  20   4   2       52.05      109.27    160.87 o 
 -21   5   2      194.31      253.35     80.44 o 
 -20   5   2      443.93      457.96     56.40 o 
 -19   5   2       36.88      154.41     88.48 o 
 -18   5   2      645.50      786.41     50.76 o 
 -17   5   2        1.80       70.18     53.37 o 
 -16   5   2       26.94       79.03     70.94 o 
 -15   5   2        0.85       87.37     46.21 o 
 -14   5   2      242.61      285.59     59.01 o 
 -13   5   2      124.40      201.81     71.86 o 
 -12   5   2      121.90      205.21     52.16 o 
 -11   5   2      930.29     1067.47    149.74 o 
 -10   5   2       57.43       84.99     59.69 o 
  -9   5   2      426.40      425.34    138.11 o 
  -8   5   2      115.04      207.41    109.27 o 
  -7   5   2     3619.28     3480.99     56.15 o 
  -6   5   2      184.31      101.47     69.58 o 
  -5   5   2      914.40      878.32     48.23 o 
  -4   5   2       17.92       92.24     45.28 o 
  -3   5   2        3.14      -49.79    122.43 o 
  -2   5   2      986.42     1068.56    145.19 o 
  -1   5   2    12914.53    12847.71    345.02 o 
   0   5   2       47.62       52.52     88.88 o 
   1   5   2      394.71      456.65     35.24 o 
   2   5   2     3467.82     3545.60     82.97 o 
   3   5   2      308.00      389.87    106.74 o 
   4   5   2     2005.00     1961.37     61.72 o 
   5   5   2     1207.16     1231.73     40.88 o 
   6   5   2       12.49       96.25     44.01 o 
   7   5   2      634.67      711.65     71.21 o 
   8   5   2     1208.31     1173.10     41.91 o 
   9   5   2     1284.70     1217.46    103.79 o 
  10   5   2     1442.39     1450.26     77.11 o 
  11   5   2       67.50       53.66     71.58 o 
  12   5   2      427.09      381.35     63.37 o 
  13   5   2      129.38      121.76    111.88 o 
  14   5   2       22.46       31.93     84.10 o 
  15   5   2      123.19      119.37     46.06 o 
  16   5   2       16.87       24.55     89.46 o 
  17   5   2      411.60      456.24     96.32 o 
  18   5   2      278.80      311.25    103.50 o 
  19   5   2       85.81      102.88     75.80 o 
 -20   6   2       57.98      135.73     58.38 o 
 -19   6   2      278.57      204.50     63.27 o 
 -18   6   2       18.88       91.56     65.34 o 
 -17   6   2     1202.48     1267.76    129.51 o 
 -16   6   2      510.15      530.83    161.88 o 
 -15   6   2        6.35      -58.28     58.28 o 
 -14   6   2     1085.53     1223.08     60.60 o 
 -13   6   2     1866.32     1502.17     63.24 o 
 -12   6   2     1902.86     1848.52    141.65 o 
 -11   6   2       93.06      147.58    110.28 o 
 -10   6   2      143.91      129.99     56.73 o 
  -9   6   2     1005.74     1005.00     57.99 o 
  -8   6   2        2.95      -39.04     53.62 o 
  -7   6   2     1902.48     1939.23     53.66 o 
  -6   6   2     1623.40     1748.79     58.01 o 
  -5   6   2      843.75      744.26     47.50 o 
  -4   6   2      893.73      942.02     56.84 o 
  -3   6   2      583.59      556.85    134.06 o 
  -2   6   2        5.49       38.31     51.81 o 
  -1   6   2     1198.64     1146.27     83.47 o 
   0   6   2      380.33      588.36     62.22 o 
   1   6   2      612.14      632.49     62.96 o 
   2   6   2      194.95      177.37    100.17 o 
   3   6   2      780.94      797.30     80.82 o 
   4   6   2     8305.38     8103.78    176.55 o 
   5   6   2      177.28      157.83     38.89 o 
   6   6   2     7029.65     7218.94    195.27 o 
   7   6   2     2602.40     2419.11    188.70 o 
   8   6   2      543.08      498.82     45.11 o 
   9   6   2     3580.90     3704.33    267.62 o 
  10   6   2     2194.54     2070.23     51.91 o 
  11   6   2     1578.92     1629.30     50.52 o 
  12   6   2      194.05      202.69     82.57 o 
  13   6   2      243.42      284.59     41.84 o 
  14   6   2     1886.07     1834.64    108.75 o 
  15   6   2      158.47      266.54     80.83 o 
  16   6   2      393.68      314.41     48.81 o 
  17   6   2     1057.98     1181.81     91.16 o 
  18   6   2       20.31       46.93     79.18 o 
 -19   7   2        2.89      123.54     69.56 o 
 -18   7   2        0.68       40.30    105.73 o 
 -17   7   2      106.94       28.28    181.61 o 
 -16   7   2      218.31      335.93    120.36 o 
 -15   7   2      319.79      207.62     60.41 o 
 -14   7   2       98.13      116.99     58.63 o 
 -13   7   2       42.40       27.76     78.92 o 
 -12   7   2        5.87       13.40    102.71 o 
 -11   7   2      184.11      334.15     61.73 o 
 -10   7   2       72.13      269.97     61.43 o 
  -9   7   2      429.40      416.64     58.37 o 
  -8   7   2      617.16      660.28     54.74 o 
  -7   7   2        2.11      -41.40     56.17 o 
  -6   7   2       76.45       20.01    158.85 o 
  -5   7   2     1008.67     1064.65     86.02 o 
  -4   7   2       34.76      183.19     62.73 o 
  -3   7   2      285.27      430.60    167.96 o 
  -2   7   2        5.70       31.21     51.28 o 
  -1   7   2      607.55      678.33     84.25 o 
   0   7   2      896.93      968.21    101.43 o 
   1   7   2      495.11      544.10     62.73 o 
   2   7   2     1335.28     1379.41     95.11 o 
   3   7   2     1299.52     1200.74    101.09 o 
   4   7   2       69.70       38.45    141.65 o 
   5   7   2      474.12      316.67     52.38 o 
   6   7   2     1207.78     1243.36    183.64 o 
   7   7   2       15.61      194.86     93.08 o 
   8   7   2     1713.86     2038.49    127.99 o 
   9   7   2      225.99      205.83     54.69 o 
  10   7   2     1348.00     1583.97     74.87 o 
  11   7   2       19.78      268.95     97.64 o 
  12   7   2      426.70      308.53     82.65 o 
  13   7   2      806.51     1196.09    220.06 o 
  14   7   2        4.64      183.54    101.18 o 
  15   7   2      118.94      193.64     45.63 o 
  16   7   2      104.28      151.29     51.31 o 
  17   7   2       19.04      128.92     84.99 o 
 -18   8   2        0.50       -2.91    103.71 o 
 -17   8   2        7.72       53.09     69.22 o 
 -16   8   2      153.09      243.27    127.96 o 
 -15   8   2      356.91      293.54     69.77 o 
 -14   8   2       12.05       16.05     64.75 o 
 -13   8   2        1.67      146.71    121.41 o 
 -12   8   2        2.09       23.53     65.92 o 
 -11   8   2       59.36      209.05     66.22 o 
 -10   8   2       83.77      190.21     63.88 o 
  -9   8   2      322.10      575.19    111.82 o 
  -8   8   2        2.01       30.72     69.21 o 
  -7   8   2      158.99       67.98     69.81 o 
  -6   8   2       47.25       13.72    104.72 o 
  -5   8   2      119.27      212.17     68.50 o 
  -4   8   2      786.45     1084.18    188.19 o 
  -3   8   2       62.36      -39.70     80.44 o 
  -2   8   2      595.18      708.16    155.81 o 
  -1   8   2      410.95      310.92     71.97 o 
   0   8   2     1159.79     1062.98    109.04 o 
   1   8   2     1916.49     1633.30    122.43 o 
   2   8   2     1084.23     1020.46    115.85 o 
   3   8   2     3237.55     3137.22    122.03 o 
   4   8   2     1684.58     1717.62     59.15 o 
   5   8   2       24.40      114.24     60.70 o 
   6   8   2      687.91      564.08     66.27 o 
   7   8   2      396.88      358.61     57.19 o 
   8   8   2      260.30      413.53    105.22 o 
   9   8   2      217.11      181.88     48.10 o 
  10   8   2       81.64       91.18    110.48 o 
  11   8   2      425.44      490.97     71.33 o 
  12   8   2      210.07      259.13     59.55 o 
  13   8   2        0.09      -33.48     83.47 o 
  14   8   2      496.20      555.13     54.33 o 
  15   8   2      277.59      197.08    117.87 o 
  16   8   2       25.19       -5.40     77.40 o 
 -16   9   2        0.47      118.05     74.37 o 
 -15   9   2      311.80      323.77    223.60 o 
 -14   9   2       32.78      139.60     97.64 o 
 -13   9   2       93.59      330.49    162.39 o 
 -12   9   2      218.97       74.34    203.87 o 
 -11   9   2       74.35       29.84     93.59 o 
 -10   9   2      379.85      335.31     68.71 o 
  -9   9   2      212.33      196.72     68.21 o 
  -8   9   2      906.80      770.97    125.46 o 
  -7   9   2       10.46      175.96    115.34 o 
  -6   9   2      181.90       60.98     77.22 o 
  -5   9   2      993.87      921.48    118.38 o 
  -4   9   2     1009.32      998.38     72.69 o 
  -3   9   2     1174.82     1234.74     98.14 o 
  -2   9   2      412.78      744.77    129.51 o 
  -1   9   2       96.43      187.39     59.26 o 
   0   9   2     1330.58     1271.19     96.46 o 
   1   9   2      462.36      385.41    103.56 o 
   2   9   2      109.65      228.85    107.99 o 
   3   9   2     2413.73     2387.73     69.21 o 
   4   9   2      438.33      369.74     86.00 o 
   5   9   2     2256.05     2091.18     69.81 o 
   6   9   2      221.47      286.74     80.94 o 
   7   9   2      245.81      197.29     60.98 o 
   8   9   2      334.98      391.78     49.63 o 
   9   9   2       33.29       49.17     53.60 o 
  10   9   2      352.92      509.99    134.06 o 
  11   9   2      154.11      134.30     61.80 o 
  12   9   2      119.90      144.86    100.26 o 
  13   9   2      337.65      319.21     52.74 o 
  14   9   2      128.10      104.21    131.53 o 
  15   9   2      221.02      242.11    110.09 o 
 -15  10   2       63.24      133.29     71.52 o 
 -14  10   2      291.72      303.86     82.97 o 
 -13  10   2       16.82      145.40    148.28 o 
 -12  10   2      399.01      540.21     75.41 o 
 -11  10   2      742.06      473.65    109.77 o 
 -10  10   2       75.36      184.70     69.36 o 
  -9  10   2      226.34      172.24     88.53 o 
  -8  10   2        2.17      -11.87    119.25 o 
  -7  10   2        9.14       52.46    104.73 o 
  -6  10   2       14.14      -21.08     74.42 o 
  -5  10   2      207.92      318.61     73.65 o 
  -4  10   2      133.36      281.68     87.52 o 
  -3  10   2      670.85      619.23     64.88 o 
  -2  10   2       53.63      299.37    165.93 o 
  -1  10   2      507.05      904.00    122.03 o 
   0  10   2     1345.76     1145.23     75.47 o 
   1  10   2      267.32      269.18    102.12 o 
   2  10   2      813.35      719.46    113.10 o 
   3  10   2       39.99      133.03     71.50 o 
   4  10   2     1371.46     1255.22     66.38 o 
   5  10   2        7.65      114.02     65.26 o 
   6  10   2      146.79      249.47     80.44 o 
   7  10   2      605.38      507.05    107.20 o 
   8  10   2      104.82      267.58     62.44 o 
   9  10   2      101.28      169.07     64.63 o 
  10  10   2       92.26       85.31    128.31 o 
  11  10   2        0.38       46.68     65.45 o 
  12  10   2       62.33      152.54    125.67 o 
  13  10   2       34.36      312.69    135.58 o 
 -12  11   2      147.39      258.73     83.03 o 
 -11  11   2       67.09      340.07    173.52 o 
 -10  11   2       83.72       53.70     76.15 o 
  -9  11   2       91.70       58.46    111.30 o 
  -8  11   2        6.77      -18.84    117.73 o 
  -7  11   2      109.11      -89.20    176.56 o 
  -6  11   2       20.00        0.11     78.17 o 
  -5  11   2      217.44      256.73    126.47 o 
  -4  11   2      257.08      255.67     76.35 o 
  -3  11   2      546.31      455.92     89.54 o 
  -2  11   2       34.39      341.91    154.80 o 
  -1  11   2       79.24      151.72     89.04 o 
   0  11   2       71.31      320.69    157.33 o 
   1  11   2      107.83      284.66     73.84 o 
   2  11   2     1029.97      952.05    148.23 o 
   3  11   2        4.26      -60.48     93.08 o 
   4  11   2      121.76      299.89    152.78 o 
   5  11   2        5.90       69.18     78.59 o 
   6  11   2        4.64      144.84    100.17 o 
   7  11   2      117.59      118.75     72.57 o 
   8  11   2       11.76      326.28    295.94 o 
   9  11   2       29.25      135.60     61.99 o 
  10  11   2        2.80      114.20    108.76 o 
  -9  12   2      557.41      888.55    304.04 o 
  -8  12   2      621.63      757.21     76.90 o 
  -7  12   2       32.54        8.56    101.18 o 
  -6  12   2     1223.52     1364.11    119.39 o 
  -5  12   2       67.67      257.31    118.88 o 
  -4  12   2     1014.06     1072.26     90.22 o 
  -3  12   2      637.80      509.17    153.79 o 
  -2  12   2       37.02      145.84     72.85 o 
  -1  12   2      672.86      513.00     81.92 o 
   0  12   2      128.31      123.92     72.61 o 
   1  12   2      225.40      359.18    101.18 o 
   2  12   2      295.85      274.68     79.25 o 
   3  12   2        2.82      106.80    131.53 o 
   4  12   2       12.90      206.74    153.28 o 
   5  12   2       39.78      123.86     94.10 o 
   6  12   2        1.87       70.03     77.20 o 
   7  12   2       35.13      173.83    149.74 o 
 -23   1   3       29.83      126.04    109.62 o 
 -22   1   3       43.39      180.80     63.71 o 
 -21   1   3      795.43      877.93    125.94 o 
 -20   1   3      994.14     1016.76     82.84 o 
 -19   1   3        2.64      110.42     79.95 o 
 -18   1   3     1509.79     1445.03     64.77 o 
 -17   1   3     1207.34     1028.75     95.22 o 
 -16   1   3      319.84      379.08     69.20 o 
 -15   1   3     1652.22     1597.59     68.25 o 
 -14   1   3       18.44       15.53     49.99 o 
 -13   1   3     6853.62     6723.86     68.80 o 
 -12   1   3     3592.02     3790.12     54.08 o 
 -11   1   3     5197.66     5076.20    133.05 o 
 -10   1   3    17549.22    18000.10    175.65 o 
  -9   1   3      866.07     1112.28     38.32 o 
  -8   1   3    14337.62    16141.89     77.41 o 
  -7   1   3    10027.76    10077.05     55.79 o 
  -6   1   3      250.59      191.85     51.84 o 
  -5   1   3    41933.51    41355.69    198.81 o 
  -4   1   3      524.60      743.81     29.20 o 
  -3   1   3      771.56     1119.34     95.11 o 
  -2   1   3     6219.18     6155.74    181.09 o 
  -1   1   3     1654.18     1723.60     42.93 o 
   0   1   3      162.81      156.83     41.50 o 
   1   1   3    25678.48    25291.80    817.01 o 
   2   1   3    16130.19    17120.57    139.63 o 
   3   1   3    11300.80    11577.92    183.13 o 
   4   1   3     3970.03     3700.96     84.60 o 
   5   1   3     1266.71     1267.00     42.97 o 
   6   1   3       40.79       -3.32     44.58 o 
   7   1   3       96.82      184.82     22.76 o 
   8   1   3       99.29      170.78     46.99 o 
   9   1   3      366.59      410.92     46.04 o 
  10   1   3      203.65      260.78     36.71 o 
  11   1   3       66.37       92.25     75.38 o 
  12   1   3        2.51       40.47     97.13 o 
  13   1   3       56.30       93.07     38.23 o 
  14   1   3        7.63       24.45     77.40 o 
  15   1   3       53.50      135.45     48.76 o 
  16   1   3       18.75      104.60     81.51 o 
  17   1   3      544.57      572.56     90.83 o 
  18   1   3        2.50        8.42     91.11 o 
  19   1   3      319.63      205.68    126.98 o 
  20   1   3      454.80      492.82     93.01 o 
 -23   2   3       19.44      107.77     63.77 o 
 -22   2   3       20.96      173.06    100.09 o 
 -21   2   3       29.61      130.71     87.85 o 
 -20   2   3      158.50      192.69     59.75 o 
 -19   2   3      716.81      752.93    100.88 o 
 -18   2   3      340.37      260.54     68.75 o 
 -17   2   3      232.46      254.45     53.62 o 
 -16   2   3     3430.70     2955.44    116.35 o 
 -15   2   3       24.72      -12.06     63.00 o 
 -14   2   3     3164.01     3243.73     62.70 o 
 -13   2   3     1624.51     1743.48     93.59 o 
 -12   2   3     7072.41     7326.43    100.68 o 
 -11   2   3     1398.94     1492.67     69.81 o 
 -10   2   3        4.77       83.66     42.53 o 
  -9   2   3     4332.88     4676.64     41.56 o 
  -8   2   3     1644.28     1517.68    115.51 o 
  -7   2   3    16042.18    14996.11    159.86 o 
  -6   2   3     7258.98     8315.93    145.68 o 
  -5   2   3     1057.80     1016.16     50.59 o 
  -4   2   3    22299.78    25487.60    271.66 o 
  -3   2   3     4463.53     4380.04     72.33 o 
  -2   2   3     4541.09     4681.64    476.55 o 
  -1   2   3     8172.84     7679.87    274.19 o 
   0   2   3    14524.64    14527.17    358.68 o 
   1   2   3       49.29      193.24     33.04 o 
   2   2   3      308.22      328.41     44.27 o 
   3   2   3     1363.31     1615.80     47.05 o 
   4   2   3     4059.76     4144.75    153.79 o 
   5   2   3       34.83       70.55     52.24 o 
   6   2   3     1794.20     1778.38    108.77 o 
   7   2   3     1951.59     2196.96     39.85 o 
   8   2   3      180.53      176.24     30.87 o 
   9   2   3      578.79      433.42     90.05 o 
  10   2   3       11.95       91.57     45.07 o 
  11   2   3       13.04       83.13     52.53 o 
  12   2   3      434.79      478.74     56.16 o 
  13   2   3      189.00      195.27    116.35 o 
  14   2   3      884.16      802.13     54.31 o 
  15   2   3        0.19       16.70     71.45 o 
  16   2   3      598.90      366.90     81.14 o 
  17   2   3      324.01      500.80     62.48 o 
  18   2   3      126.76      116.40     90.75 o 
  19   2   3      466.46      425.43     91.40 o 
  20   2   3       34.12       69.08     64.09 o 
 -22   3   3      110.09       97.61    105.59 o 
 -21   3   3      180.66      229.72    102.90 o 
 -20   3   3        9.14       21.70     89.04 o 
 -19   3   3       75.84      235.63    107.20 o 
 -18   3   3      182.59      289.54     78.41 o 
 -17   3   3      343.50      387.73     58.03 o 
 -16   3   3      107.14      116.90     64.72 o 
 -15   3   3      376.23      451.49     63.17 o 
 -14   3   3      999.83      826.15     66.27 o 
 -13   3   3       94.39      120.10     53.22 o 
 -12   3   3     1822.86     1967.76     74.08 o 
 -11   3   3      516.26      550.69     69.23 o 
 -10   3   3     1135.60     1257.10     40.83 o 
  -9   3   3     2004.21     1850.14     38.91 o 
  -8   3   3     1088.22     1226.53     41.97 o 
  -7   3   3     2615.38     2193.87     97.64 o 
  -6   3   3      311.95      442.79     40.08 o 
  -5   3   3    26416.21    27462.14    721.40 o 
  -4   3   3      196.56      242.83     61.94 o 
  -3   3   3     1835.41     1316.09     45.02 o 
  -2   3   3    25175.98    24080.94    186.67 o 
  -1   3   3     4541.16     4763.92     71.68 o 
   0   3   3     1950.94     1892.56    103.20 o 
   1   3   3    11357.12    10795.57    232.71 o 
   2   3   3     1274.40     1379.50    110.79 o 
   3   3   3     4966.36     5615.82     91.57 o 
   4   3   3     5499.05     5639.92     75.63 o 
   5   3   3      942.21      961.27     83.13 o 
   6   3   3      287.31      237.55     46.79 o 
   7   3   3      310.63      307.26     63.28 o 
   8   3   3      268.88      326.66     66.07 o 
   9   3   3      940.11      934.84     53.30 o 
  10   3   3      597.70      599.76     44.22 o 
  11   3   3      188.36      209.72     54.78 o 
  12   3   3       59.50      122.43     95.11 o 
  13   3   3     1936.87     1742.86     82.46 o 
  14   3   3      709.33      728.80     59.86 o 
  15   3   3      645.63      594.71     81.95 o 
  16   3   3      710.33      746.30     43.03 o 
  17   3   3      323.62      394.86     53.86 o 
  18   3   3      117.44      219.30     82.99 o 
  19   3   3      101.32      202.29     92.19 o 
  20   3   3       12.29       78.71     54.32 o 
 -22   4   3      287.60      355.91    121.11 o 
 -21   4   3      132.57      231.97     81.87 o 
 -20   4   3       32.39      103.95    113.82 o 
 -19   4   3      374.28      323.05    152.78 o 
 -18   4   3       59.22      123.23     87.14 o 
 -17   4   3      469.08      356.85     49.55 o 
 -16   4   3       55.05       51.60     89.04 o 
 -15   4   3      830.36      807.00     85.41 o 
 -14   4   3       16.22       34.52     60.64 o 
 -13   4   3       13.36       32.00     63.07 o 
 -12   4   3        5.87        9.90     41.62 o 
 -11   4   3      194.80      235.64     51.07 o 
 -10   4   3      202.39      284.10     45.83 o 
  -9   4   3     1097.41     1138.25    141.65 o 
  -8   4   3     1571.33     1465.92     49.21 o 
  -7   4   3        7.58       13.67     45.16 o 
  -6   4   3     6506.98     7147.95    273.18 o 
  -5   4   3      750.31      657.80     49.07 o 
  -4   4   3      559.88      472.92     93.08 o 
  -3   4   3     5610.38     6361.04    183.13 o 
  -2   4   3     2294.26     1981.72    156.32 o 
  -1   4   3      954.81     1070.05     94.60 o 
   0   4   3      124.57      105.89     36.20 o 
   1   4   3     3656.52     3795.73     68.05 o 
   2   4   3     7154.00     6695.76    161.88 o 
   3   4   3     9952.10    10793.28    384.48 o 
   4   4   3     5558.48     5804.77     80.94 o 
   5   4   3      150.33      237.48     53.16 o 
   6   4   3    10595.65    10785.95    355.13 o 
   7   4   3      473.35      387.26     52.41 o 
   8   4   3     1847.14     1884.79     62.52 o 
   9   4   3     1761.78     1952.06     44.97 o 
  10   4   3     1378.13     1286.40     57.67 o 
  11   4   3     1789.14     1856.81     92.93 o 
  12   4   3      217.24      199.73     83.06 o 
  13   4   3     2004.42     1810.21     59.32 o 
  14   4   3      143.32      180.61     62.72 o 
  15   4   3        5.19       96.12    137.60 o 
  16   4   3      163.07      208.76     79.91 o 
  17   4   3      238.11      244.98     52.55 o 
  18   4   3      156.88      174.87     61.96 o 
  19   4   3       22.06      107.76     65.09 o 
 -21   5   3        4.41       68.14    116.20 o 
 -20   5   3        5.64      115.55     70.32 o 
 -19   5   3      112.76      119.39     67.64 o 
 -18   5   3      512.19      520.80     74.37 o 
 -17   5   3        2.87       27.45     58.10 o 
 -16   5   3      398.61      470.89     61.61 o 
 -15   5   3      149.61      164.53     53.37 o 
 -14   5   3      180.33      282.21    107.25 o 
 -13   5   3     1474.48     1324.08    101.18 o 
 -12   5   3        5.99      -81.95     81.95 o 
 -11   5   3      111.07      168.59     53.98 o 
 -10   5   3      587.77      461.41    128.50 o 
  -9   5   3      367.04      303.72     52.16 o 
  -8   5   3      970.24      846.43     71.84 o 
  -7   5   3     1675.50     1990.05     50.20 o 
  -6   5   3      422.49      264.09    111.30 o 
  -5   5   3     4020.60     3918.55    206.40 o 
  -4   5   3      476.41      483.61     96.62 o 
  -3   5   3     1721.12     1608.84     69.69 o 
  -2   5   3       39.59      144.93     48.06 o 
  -1   5   3     1017.17     1032.69     49.79 o 
   0   5   3        9.63      116.02    130.01 o 
   1   5   3        2.04      141.40     46.54 o 
   2   5   3    17728.06    18200.58    135.13 o 
   3   5   3     2470.65     2373.55    121.11 o 
   4   5   3     1798.66     2071.81     64.81 o 
   5   5   3    10576.03    10087.54    393.08 o 
   6   5   3      657.88      583.80    102.19 o 
   7   5   3     6045.16     5735.54     44.00 o 
   8   5   3     1115.41     1214.92     76.20 o 
   9   5   3      918.15     1033.92     71.69 o 
  10   5   3     1685.17     1615.29     65.04 o 
  11   5   3      439.57      397.74     33.07 o 
  12   5   3      723.18      643.98     60.76 o 
  13   5   3      466.08      497.65     53.57 o 
  14   5   3      109.03      157.91     69.04 o 
  15   5   3     1106.79      966.94     40.03 o 
  16   5   3      902.87      887.18     69.56 o 
  17   5   3       42.78       39.97     79.73 o 
  18   5   3      575.68      523.77     85.08 o 
 -21   6   3        3.44      190.84    113.66 o 
 -20   6   3        0.05       76.35    141.14 o 
 -19   6   3       66.59       34.96    146.20 o 
 -18   6   3        5.77      -21.60     62.96 o 
 -17   6   3       25.58      -75.43    107.14 o 
 -16   6   3       44.54       22.02     65.01 o 
 -15   6   3      385.13      298.78     50.78 o 
 -14   6   3      536.89      448.26     79.90 o 
 -13   6   3        4.97       57.09     66.27 o 
 -12   6   3      480.06      557.03     67.79 o 
 -11   6   3       29.97      151.87     91.99 o 
 -10   6   3       36.83        5.61     63.18 o 
  -9   6   3       18.38      224.14     73.35 o 
  -8   6   3      731.24      776.87    136.08 o 
  -7   6   3      839.32      808.34     78.91 o 
  -6   6   3      230.70      310.73     54.52 o 
  -5   6   3      262.09      330.12     65.24 o 
  -4   6   3      343.06      280.46     45.45 o 
  -3   6   3      604.89      664.31     72.85 o 
  -2   6   3     1854.69     1839.24     55.47 o 
  -1   6   3      177.14      168.10     65.51 o 
   0   6   3        0.88      127.94     63.63 o 
   1   6   3       66.92      105.67     61.34 o 
   2   6   3      294.55      416.06     55.56 o 
   3   6   3       80.20       69.50     55.66 o 
   4   6   3       73.97      235.75     44.19 o 
   5   6   3        9.49       95.13     42.41 o 
   6   6   3      147.79      151.14     41.28 o 
   7   6   3      891.09      925.38     41.34 o 
   8   6   3        7.90      -15.18    110.28 o 
   9   6   3      412.81      450.45     52.57 o 
  10   6   3      344.39      282.75     74.30 o 
  11   6   3       73.21       12.94     55.65 o 
  12   6   3      204.27      231.73     42.80 o 
  13   6   3      102.98       95.25     80.95 o 
  14   6   3      205.08      279.60     48.82 o 
  15   6   3       83.04      160.18     67.23 o 
  16   6   3        5.97       79.90     97.72 o 
  17   6   3        3.16      148.96     83.55 o 
  18   6   3       40.33      139.78     60.70 o 
 -20   7   3        6.45       62.34     75.23 o 
 -19   7   3       77.82      192.24    223.60 o 
 -18   7   3       42.86      243.88    111.89 o 
 -17   7   3      103.92      327.49    114.34 o 
 -16   7   3      214.27      258.21     72.84 o 
 -15   7   3        3.06      103.30     69.94 o 
 -14   7   3       31.20       49.45    101.95 o 
 -13   7   3       22.45      225.38    113.32 o 
 -12   7   3      313.64      496.49    121.92 o 
 -11   7   3      141.98       84.34    156.32 o 
 -10   7   3      359.59      255.15     61.05 o 
  -9   7   3      249.29      325.32    100.17 o 
  -8   7   3       95.06      136.26     55.78 o 
  -7   7   3       51.29      134.57     94.10 o 
  -6   7   3     1419.31     1070.28    110.79 o 
  -5   7   3     3424.66     3935.12    241.31 o 
  -4   7   3       13.00       -3.41     97.79 o 
  -3   7   3     1078.32     1299.98     74.37 o 
  -2   7   3     2211.59     1787.97    124.95 o 
  -1   7   3      485.31      461.14     58.34 o 
   0   7   3      945.62      726.13    103.20 o 
   1   7   3      228.81      242.43     59.98 o 
   2   7   3     4094.97     3928.34    166.25 o 
   3   7   3     1572.35     1523.20    106.74 o 
   4   7   3     2340.95     2501.00     51.92 o 
   5   7   3     6785.52     6401.75    226.13 o 
   6   7   3     1072.64      879.23     91.06 o 
   7   7   3      444.07      524.68    134.57 o 
   8   7   3      287.77      405.22     67.79 o 
   9   7   3       89.96       44.49    113.82 o 
  10   7   3      371.19      731.42    157.84 o 
  11   7   3        2.03       -3.04     95.11 o 
  12   7   3     1594.90     1608.02     49.04 o 
  13   7   3      311.57      685.61    129.51 o 
  14   7   3      223.03      193.76     46.60 o 
  15   7   3      332.92      378.73     45.72 o 
  16   7   3      237.41      483.87    124.45 o 
  17   7   3       29.54      107.68     85.50 o 
 -18   8   3       89.42      168.84     73.33 o 
 -17   8   3      208.33      241.81    175.04 o 
 -16   8   3       29.77       87.28    118.88 o 
 -15   8   3       15.69      119.85     68.49 o 
 -14   8   3        3.03      136.83    121.85 o 
 -13   8   3      153.05      132.63     68.28 o 
 -12   8   3       32.37      159.86    136.59 o 
 -11   8   3      194.99       71.59     70.58 o 
 -10   8   3      268.52      288.09     82.46 o 
  -9   8   3        5.38      -54.96     63.53 o 
  -8   8   3        8.65      140.95    114.33 o 
  -7   8   3       59.35      212.04     79.42 o 
  -6   8   3     1712.31     1773.67    169.47 o 
  -5   8   3        4.80      104.31     58.33 o 
  -4   8   3     1736.02     1471.75    140.64 o 
  -3   8   3      284.16      484.78    186.17 o 
  -2   8   3       32.19       60.90     69.31 o 
  -1   8   3     1191.51     1133.53    196.28 o 
   0   8   3        0.39      158.38     61.12 o 
   1   8   3     1147.41     1132.84     67.52 o 
   2   8   3      706.80      494.69     96.73 o 
   3   8   3     1770.38     1426.92    140.92 o 
   4   8   3     4268.28     4261.75    130.01 o 
   5   8   3        0.06      -57.09     57.09 o 
   6   8   3     3333.76     3418.17    195.78 o 
   7   8   3      537.67      490.44     57.49 o 
   8   8   3     1022.94      990.77     49.19 o 
   9   8   3     1161.48     1318.02    150.75 o 
  10   8   3       63.58       -1.81     74.87 o 
  11   8   3     1934.05     1597.83     53.25 o 
  12   8   3      176.47      124.10    115.34 o 
  13   8   3      365.63      372.75     57.37 o 
  14   8   3      192.40      413.11     52.55 o 
  15   8   3        0.14      166.52     77.94 o 
 -17   9   3        8.10      242.68    108.26 o 
 -16   9   3       96.65       83.92     72.80 o 
 -15   9   3        1.11      107.07    123.99 o 
 -14   9   3       24.44      157.04     83.27 o 
 -13   9   3        5.67       10.79    119.34 o 
 -12   9   3       71.73      181.49     62.47 o 
 -11   9   3       98.20       53.55     95.11 o 
 -10   9   3      710.00      522.59    242.83 o 
  -9   9   3       48.09       79.88     60.77 o 
  -8   9   3       56.34      214.02     77.17 o 
  -7   9   3     1421.76     1505.29    114.33 o 
  -6   9   3     1789.51     2255.05     77.69 o 
  -5   9   3      189.48      295.00     58.99 o 
  -4   9   3      215.57      146.69     73.92 o 
  -3   9   3       52.85      162.90    145.70 o 
  -2   9   3        0.43      142.66     55.09 o 
  -1   9   3      250.52      348.59     71.82 o 
   0   9   3      592.18      569.88    149.74 o 
   1   9   3     2502.40     2539.16    109.38 o 
   2   9   3       56.92      244.28    116.13 o 
   3   9   3     1715.00     2155.17     79.93 o 
   4   9   3      681.69      467.46     64.23 o 
   5   9   3       79.07       37.28     63.91 o 
   6   9   3      133.34      131.45     61.62 o 
   7   9   3       65.60      163.97     77.40 o 
   8   9   3        5.14      -27.55     60.02 o 
   9   9   3      262.50      377.09    106.94 o 
  10   9   3       64.62       60.10     60.42 o 
  11   9   3       55.74      117.90     55.12 o 
  12   9   3       27.70      -62.73     62.73 o 
  13   9   3      234.25      341.77     69.98 o 
  14   9   3       52.86       32.47     53.62 o 
 -15  10   3        4.29       94.78     77.89 o 
 -14  10   3      124.72      119.32     78.41 o 
 -13  10   3      181.59      382.95    112.81 o 
 -12  10   3      102.47      215.35     77.41 o 
 -11  10   3      185.42      342.97     79.97 o 
 -10  10   3       62.25       10.29    124.95 o 
  -9  10   3      752.97      601.20     98.65 o 
  -8  10   3        8.14        4.69    162.90 o 
  -7  10   3     1054.37     1061.66    102.70 o 
  -6  10   3      136.08      138.62    188.19 o 
  -5  10   3      287.77      317.44    114.84 o 
  -4  10   3     1118.49     1137.88    193.25 o 
  -3  10   3       12.24       46.38     84.11 o 
  -2  10   3      420.38      314.66     91.06 o 
  -1  10   3       22.30      -96.14    122.43 o 
   0  10   3      116.57       58.68    275.20 o 
   1  10   3      136.71      140.31     66.12 o 
   2  10   3      250.31      370.90     93.08 o 
   3  10   3      593.31      396.12    158.85 o 
   4  10   3      367.13      370.43     60.83 o 
   5  10   3       30.98      111.47     62.87 o 
   6  10   3        6.52       35.41    202.36 o 
   7  10   3      131.12      157.52    108.42 o 
   8  10   3        0.83      -30.73     61.30 o 
   9  10   3      190.94       87.01     93.08 o 
  10  10   3       45.47       66.31     61.33 o 
  11  10   3       45.43      -35.35     83.98 o 
  12  10   3      271.50      419.57     81.45 o 
 -13  11   3      524.28      494.71     73.83 o 
 -12  11   3      286.80      299.61    121.40 o 
 -11  11   3      211.94      223.69     91.45 o 
 -10  11   3     1131.27     1224.06    140.17 o 
  -9  11   3       88.94      165.88     75.63 o 
  -8  11   3      819.23      754.73     84.90 o 
  -7  11   3      374.41      436.41    117.37 o 
  -6  11   3        4.05       84.09    132.54 o 
  -5  11   3      788.81      988.88    222.09 o 
  -4  11   3       39.06       99.15     67.97 o 
  -3  11   3      476.58      206.26    210.45 o 
  -2  11   3      200.34      312.18     81.65 o 
  -1  11   3       24.86      135.58    157.84 o 
   0  11   3      235.83      461.34    130.01 o 
   1  11   3       53.05      -15.18    119.39 o 
   2  11   3      279.59      344.67     68.29 o 
   3  11   3      673.49      588.08     72.63 o 
   4  11   3       35.50       82.30     64.48 o 
   5  11   3       41.99      108.40    114.84 o 
   6  11   3      101.77      102.81     78.53 o 
   7  11   3        3.86      151.28    102.19 o 
   8  11   3       87.45     -158.85    158.85 o 
   9  11   3       18.58      -27.89    102.19 o 
  10  11   3       29.32       -6.20    100.36 o 
  -9  12   3       63.20      368.82    181.61 o 
  -8  12   3       96.92       90.05    204.38 o 
  -7  12   3        3.30      128.14    149.74 o 
  -6  12   3      141.34       89.53     85.78 o 
  -5  12   3       56.67      312.06     93.08 o 
  -4  12   3      240.68      230.85     83.95 o 
  -3  12   3      149.05      117.02     72.09 o 
  -2  12   3       14.33     -102.70    102.70 o 
  -1  12   3       36.88     -132.54    237.26 o 
   0  12   3       63.26      253.01    125.44 o 
   1  12   3       12.03      313.65    147.72 o 
   2  12   3       15.42      277.23    144.68 o 
   3  12   3        5.22       79.93     74.46 o 
   4  12   3        7.61      -33.24    135.07 o 
   5  12   3        0.38       93.08     77.03 o 
   6  12   3        5.67      160.26     95.11 o 
 -23   0   4      176.85       88.02    161.88 o 
 -22   0   4     1270.93     1329.48    124.45 o 
 -21   0   4      427.42      471.49     96.12 o 
 -20   0   4      569.61      413.82     72.85 o 
 -19   0   4     4960.36     5510.14    245.86 o 
 -18   0   4       28.69      115.34     65.77 o 
 -17   0   4     1872.54     1741.27    184.14 o 
 -16   0   4      805.54      753.77    113.32 o 
 -15   0   4      925.26      799.30    117.37 o 
 -14   0   4      567.24      529.16     73.86 o 
 -13   0   4     2244.16     2199.60    159.86 o 
 -12   0   4    14993.57    15085.60    208.43 o 
 -11   0   4      478.98      518.03     59.69 o 
 -10   0   4     8683.21     8423.04    132.54 o 
  -9   0   4    17478.89    18494.28    173.01 o 
  -8   0   4      112.84      189.20     71.84 o 
  -7   0   4    10798.33    11331.90    245.86 o 
  -6   0   4    11280.88    10962.61     83.98 o 
  -5   0   4     6032.20     6220.41    129.51 o 
  -4   0   4    12946.07    11573.72    260.03 o 
  -3   0   4     3097.76     2709.54     93.08 o 
  -2   0   4    33967.86    34182.89   1059.33 o 
  -1   0   4     2734.83     2870.41     99.15 o 
   0   0   4     1932.86     2551.70     73.86 o 
   1   0   4     1726.47     1826.26     62.73 o 
   2   0   4    55519.84    63650.91    519.04 o 
   3   0   4      828.72      714.31     64.75 o 
   4   0   4    10720.65    12309.28     55.65 o 
   5   0   4     8137.00     8748.84     36.42 o 
   6   0   4      981.25      848.88     46.54 o 
   7   0   4     1261.81      976.36     81.95 o 
   8   0   4       25.69       81.95     75.88 o 
   9   0   4       47.83       84.99     71.84 o 
  10   0   4      193.13      279.25     71.84 o 
  11   0   4     6751.49     6502.69    230.69 o 
  12   0   4      790.66      836.74     76.90 o 
  13   0   4       56.34       57.67     90.05 o 
  14   0   4      377.50      448.22     82.97 o 
  15   0   4      350.78      244.85     75.88 o 
  16   0   4      263.98      277.23    104.21 o 
  17   0   4       95.03      200.33     69.81 o 
  18   0   4     1127.32     1010.77     46.54 o 
  19   0   4      499.90      493.75     86.00 o 
  20   0   4      209.39      137.60    138.61 o 
 -23   1   4       93.22      295.70    142.98 o 
 -22   1   4        0.31        4.52    129.12 o 
 -21   1   4      295.04      328.46     72.58 o 
 -20   1   4      265.98      239.95    107.62 o 
 -19   1   4        0.57      102.34     91.62 o 
 -18   1   4      743.06      584.28     81.86 o 
 -17   1   4      385.91      460.62     75.14 o 
 -16   1   4     2214.17     2303.50    101.89 o 
 -15   1   4      739.61      868.58     70.64 o 
 -14   1   4      458.36      567.28     64.34 o 
 -13   1   4      150.20      123.50     90.05 o 
 -12   1   4      612.09      549.29     42.74 o 
 -11   1   4     4630.98     4489.31     81.45 o 
 -10   1   4       22.64      130.16     54.44 o 
  -9   1   4      165.06      269.42     44.01 o 
  -8   1   4      948.73      677.81     56.66 o 
  -7   1   4     1918.91     1317.43     84.99 o 
  -6   1   4     4581.64     3991.84     71.58 o 
  -5   1   4     1697.75     1861.92     47.64 o 
  -4   1   4     7163.30     7205.94    107.49 o 
  -3   1   4    30910.75    32149.16    218.54 o 
  -2   1   4     2381.34     2947.88    113.82 o 
  -1   1   4     9063.70     7841.18    132.66 o 
   0   1   4    22072.83    25614.34    395.06 o 
   1   1   4    15881.38    17213.68    280.92 o 
   2   1   4     2850.47     2646.03     18.77 o 
   3   1   4        5.72       75.94     36.34 o 
   4   1   4      820.79      802.38     37.33 o 
   5   1   4      965.43      752.73     63.82 o 
   6   1   4      327.96      447.89     30.10 o 
   7   1   4      211.75      180.01     48.07 o 
   8   1   4      215.94      193.26     29.81 o 
   9   1   4      515.96      491.59     42.29 o 
  10   1   4      538.60      510.00     60.37 o 
  11   1   4      147.83      138.93     55.24 o 
  12   1   4     1280.35     1351.45     56.45 o 
  13   1   4      609.60      545.54     62.40 o 
  14   1   4      234.05      197.21     85.41 o 
  15   1   4      335.12      467.87    111.80 o 
  16   1   4       55.13       49.29     88.53 o 
  17   1   4      259.21      272.81     53.62 o 
  18   1   4      319.76      409.31     84.99 o 
  19   1   4      102.79      154.60     95.11 o 
  20   1   4      235.40      249.19     95.44 o 
 -23   2   4      224.63      230.43     95.02 o 
 -22   2   4       88.97      154.00     86.75 o 
 -21   2   4      135.88      203.78     71.12 o 
 -20   2   4      728.36      822.08     95.61 o 
 -19   2   4     1336.66     1109.16    112.71 o 
 -18   2   4       40.28       80.31     71.81 o 
 -17   2   4        1.28       73.82     69.37 o 
 -16   2   4      942.42     1160.92     79.13 o 
 -15   2   4      260.92      215.28     95.27 o 
 -14   2   4      518.83      499.26     77.40 o 
 -13   2   4      459.17      503.30     38.65 o 
 -12   2   4     1030.36     1129.57     36.71 o 
 -11   2   4     2550.11     2664.94     66.61 o 
 -10   2   4      189.52      311.09     60.71 o 
  -9   2   4    24273.41    23748.12    113.30 o 
  -8   2   4     2710.03     3309.33     84.06 o 
  -7   2   4      725.66      679.31     54.64 o 
  -6   2   4      136.37       12.50     42.25 o 
  -5   2   4    16399.85    13817.18    517.52 o 
  -4   2   4     7947.29     9441.53    244.24 o 
  -3   2   4      309.42      238.83     37.69 o 
  -2   2   4    25290.48    25424.05    118.38 o 
  -1   2   4     1126.92     1152.78     49.58 o 
   0   2   4      498.10      362.15     30.01 o 
   1   2   4     1018.24      663.84     69.36 o 
   2   2   4    13439.78    13223.32    388.02 o 
   3   2   4     2196.16     2317.64     75.74 o 
   4   2   4     2177.93     2439.05     51.51 o 
   5   2   4      376.38      421.12     44.92 o 
   6   2   4      213.89      235.74     52.21 o 
   7   2   4     2234.19     1992.20     31.37 o 
   8   2   4     1310.96     1398.40     58.18 o 
   9   2   4      304.81      239.10     41.36 o 
  10   2   4      118.32       86.58     48.97 o 
  11   2   4      441.02      520.55     39.22 o 
  12   2   4      109.89      146.56     59.56 o 
  13   2   4      281.57      290.70     75.35 o 
  14   2   4      274.48      321.48     70.91 o 
  15   2   4       94.07      159.62     50.43 o 
  16   2   4        0.96       95.80     72.18 o 
  17   2   4      370.14      261.32     47.15 o 
  18   2   4      406.96      425.51     67.52 o 
  19   2   4        0.64       36.85     39.91 o 
 -23   3   4       43.63      129.94    106.10 o 
 -22   3   4       66.85      187.16     86.03 o 
 -21   3   4      238.04      323.12     55.29 o 
 -20   3   4      143.26      289.50    133.05 o 
 -19   3   4     1043.95      927.21    103.71 o 
 -18   3   4     2597.36     2417.97     81.45 o 
 -17   3   4      478.62      600.77     78.21 o 
 -16   3   4      138.94      125.24    101.37 o 
 -15   3   4      920.25      852.06    122.62 o 
 -14   3   4      168.43      412.83    136.59 o 
 -13   3   4     2907.78     2968.82     72.78 o 
 -12   3   4       14.72       19.02     67.35 o 
 -11   3   4     3971.04     3861.56     66.75 o 
 -10   3   4      353.25      311.58     84.32 o 
  -9   3   4     2287.57     1964.39    174.87 o 
  -8   3   4    13475.28    15020.39    232.20 o 
  -7   3   4     6019.72     5865.79     53.62 o 
  -6   3   4     3912.02     3421.56     49.53 o 
  -5   3   4      661.68      735.95     43.08 o 
  -4   3   4     5572.68     5084.50     43.05 o 
  -3   3   4      543.06      609.52     35.70 o 
  -2   3   4      297.50      435.38     38.30 o 
  -1   3   4     3841.43     4778.39    226.13 o 
   0   3   4    13595.78    12687.69    105.22 o 
   1   3   4     3712.63     3546.41    272.17 o 
   2   3   4     9510.10     8900.38    426.97 o 
   3   3   4     2521.34     2746.25    101.03 o 
   4   3   4     1073.86     1234.34     46.19 o 
   5   3   4     3028.25     3161.80     92.07 o 
   6   3   4        2.16       71.54     55.36 o 
   7   3   4     2902.56     2807.63     68.51 o 
   8   3   4        5.70       30.95     44.53 o 
   9   3   4      887.65     1033.28     62.89 o 
  10   3   4     1903.57     1676.92     65.56 o 
  11   3   4       21.71      173.20     81.95 o 
  12   3   4     1024.05      900.75     63.82 o 
  13   3   4      356.41      582.27     43.00 o 
  14   3   4      720.63      779.32     94.79 o 
  15   3   4       54.94      134.94     65.97 o 
  16   3   4        4.44       61.11     66.84 o 
  17   3   4      381.76      361.20    141.65 o 
  18   3   4       53.17      134.81     91.90 o 
  19   3   4       84.01       52.83     67.13 o 
 -22   4   4        4.05      123.35     77.42 o 
 -21   4   4       65.89      199.80    120.40 o 
 -20   4   4       67.23      -24.13    131.14 o 
 -19   4   4       41.50       42.74     43.96 o 
 -18   4   4       76.09       86.56     66.15 o 
 -17   4   4      340.82      228.58     80.11 o 
 -16   4   4     1455.26     1486.30    135.58 o 
 -15   4   4     1041.08     1052.49     89.03 o 
 -14   4   4      114.97       88.45     68.50 o 
 -13   4   4       65.34      109.28     63.31 o 
 -12   4   4       66.98       27.32     52.81 o 
 -11   4   4      905.78      890.36    102.19 o 
 -10   4   4     1005.95     1104.34     48.87 o 
  -9   4   4      149.79       76.34     42.91 o 
  -8   4   4     8215.61     8585.28    493.75 o 
  -7   4   4    12170.13    11517.08     63.74 o 
  -6   4   4      691.07      449.74     56.49 o 
  -5   4   4     6366.24     7019.69    416.85 o 
  -4   4   4     4474.68     5370.63     53.88 o 
  -3   4   4      367.70      220.20     46.04 o 
  -2   4   4     6515.88     6077.80    390.04 o 
  -1   4   4      153.90      156.11     57.36 o 
   0   4   4      462.89      476.58     63.74 o 
   1   4   4        2.36       17.66     54.70 o 
   2   4   4     3043.61     2995.26    139.12 o 
   3   4   4     3286.65     3545.94     80.09 o 
   4   4   4     7659.34     7862.10     66.03 o 
   5   4   4      479.16      517.62     48.69 o 
   6   4   4    10763.35    10844.97    187.68 o 
   7   4   4     1191.34     1064.39    133.05 o 
   8   4   4      128.90      182.67     52.75 o 
   9   4   4     1050.71      994.70     89.12 o 
  10   4   4      442.74      438.52     65.44 o 
  11   4   4      210.29      249.44     30.35 o 
  12   4   4     1255.22     1262.10     72.22 o 
  13   4   4     1707.41     1609.71    105.53 o 
  14   4   4     1222.47     1107.78     60.24 o 
  15   4   4       35.18       52.51     58.28 o 
  16   4   4      138.61      180.33     58.17 o 
  17   4   4     1086.15      998.26     52.78 o 
  18   4   4       18.09       47.25     45.91 o 
  19   4   4      204.16      219.41     66.63 o 
 -22   5   4       12.68       60.99     63.65 o 
 -21   5   4       25.40       75.35     75.17 o 
 -20   5   4        0.20      109.98     82.97 o 
 -19   5   4      109.27       84.57     70.48 o 
 -18   5   4        9.19       62.78     75.81 o 
 -17   5   4        6.61       45.30     74.37 o 
 -16   5   4        0.66       17.83     45.72 o 
 -15   5   4       88.57       98.47     61.67 o 
 -14   5   4        7.95       42.78     97.51 o 
 -13   5   4      684.00      882.80     66.43 o 
 -12   5   4       53.21      123.66     71.05 o 
 -11   5   4       98.92       72.85     83.98 o 
 -10   5   4      531.82      517.80    105.73 o 
  -9   5   4      580.66      502.55     52.03 o 
  -8   5   4     1426.73     1722.10    180.10 o 
  -7   5   4      336.33      356.44     49.59 o 
  -6   5   4      524.46      479.68     64.75 o 
  -5   5   4     5478.44     6199.49    256.99 o 
  -4   5   4     1375.57     1364.01     49.55 o 
  -3   5   4     4946.57     4210.29    137.60 o 
  -2   5   4      131.27      161.80     49.48 o 
  -1   5   4     5279.82     5068.22    306.06 o 
   0   5   4      822.87     1015.76    100.67 o 
   1   5   4       10.28      117.55     58.31 o 
   2   5   4       24.87       43.47     67.02 o 
   3   5   4     2846.66     2871.49    128.49 o 
   4   5   4     1541.21     1518.64     37.52 o 
   5   5   4      219.01      262.59     54.64 o 
   6   5   4     4689.47     4847.58    215.00 o 
   7   5   4      882.01     1013.13     69.31 o 
   8   5   4      802.54      926.38     67.25 o 
   9   5   4     1034.59      852.96     38.60 o 
  10   5   4     1619.93     1696.80     55.71 o 
  11   5   4      993.32     1031.81     38.45 o 
  12   5   4       25.37       72.15     53.62 o 
  13   5   4      191.35      282.47     60.20 o 
  14   5   4       47.95       62.60    104.77 o 
  15   5   4        4.83       45.54     92.27 o 
  16   5   4       46.99       71.93     50.74 o 
  17   5   4       51.24      159.06     50.84 o 
  18   5   4        6.59       30.53     59.01 o 
 -21   6   4       32.27       -6.43     74.22 o 
 -20   6   4       21.18      -36.65     62.22 o 
 -19   6   4       91.82      182.30    123.44 o 
 -18   6   4     1270.27     1278.21    157.33 o 
 -17   6   4      427.91      412.52     70.38 o 
 -16   6   4       22.01       64.37     62.47 o 
 -15   6   4       54.69       75.45    150.25 o 
 -14   6   4      187.01      248.43     79.42 o 
 -13   6   4      233.08      120.03     96.06 o 
 -12   6   4       80.76      314.47    104.72 o 
 -11   6   4        3.58       59.99    102.70 o 
 -10   6   4      648.67      519.00     97.64 o 
  -9   6   4       58.68      140.54     66.27 o 
  -8   6   4      116.80       96.40     65.26 o 
  -7   6   4     3323.95     3473.21    126.98 o 
  -6   6   4     1506.44     1508.21     83.98 o 
  -5   6   4     2877.55     2887.45    126.98 o 
  -4   6   4    12437.79    12007.08     67.74 o 
  -3   6   4     1045.79     1015.26     95.22 o 
  -2   6   4     4965.35     5037.16    183.64 o 
  -1   6   4     2311.45     1989.32     51.84 o 
   0   6   4     2978.88     2861.22     54.91 o 
   1   6   4    10225.50     9610.94    195.27 o 
   2   6   4       43.43      170.33    108.01 o 
   3   6   4    11207.14    10325.82    229.17 o 
   4   6   4     3695.18     3503.86     57.67 o 
   5   6   4     3723.34     3815.34     79.05 o 
   6   6   4    11794.01    11186.94    175.54 o 
   7   6   4      703.47      758.80     73.91 o 
   8   6   4     1457.12     1596.54     85.71 o 
   9   6   4     2646.65     2568.90    126.47 o 
  10   6   4      144.20      333.75     82.46 o 
  11   6   4      266.40      368.21     64.15 o 
  12   6   4       79.71      118.82     37.89 o 
  13   6   4       61.30      143.59     63.65 o 
  14   6   4      359.31      477.40     73.20 o 
  15   6   4        3.46       86.39     82.24 o 
  16   6   4      204.92      330.12    138.61 o 
  17   6   4      283.47      327.44     72.09 o 
 -20   7   4       21.85       10.78    149.74 o 
 -19   7   4      115.57      155.55    114.84 o 
 -18   7   4       14.30       72.25     73.91 o 
 -17   7   4      124.78      321.77     91.06 o 
 -16   7   4        1.42      -31.05     70.47 o 
 -15   7   4       18.57       96.85    120.40 o 
 -14   7   4       16.55       85.76     68.22 o 
 -13   7   4      464.22      581.45    120.11 o 
 -12   7   4       62.87       90.39     67.06 o 
 -11   7   4      155.59      162.97     69.81 o 
 -10   7   4      770.16      744.49     64.86 o 
  -9   7   4      143.23       57.52     63.38 o 
  -8   7   4      453.78      508.85    105.73 o 
  -7   7   4       27.15      -24.90     79.93 o 
  -6   7   4     1345.87     1261.72     60.77 o 
  -5   7   4     1536.48     1503.94     70.15 o 
  -4   7   4      598.87      440.28     70.16 o 
  -3   7   4      690.10      572.21     78.41 o 
  -2   7   4      144.33      248.15     55.43 o 
  -1   7   4      700.21      740.71     77.40 o 
   0   7   4      440.27      434.10     64.51 o 
   1   7   4      122.67      228.11    153.28 o 
   2   7   4     1656.09     1500.97     88.55 o 
   3   7   4      264.91      307.29     72.83 o 
   4   7   4      466.66      434.01     46.86 o 
   5   7   4     1572.37     1372.66    111.80 o 
   6   7   4        0.30       85.87     41.95 o 
   7   7   4     1364.27     1484.64     84.48 o 
   8   7   4       22.20       76.54     44.52 o 
   9   7   4      576.78      602.10     72.85 o 
  10   7   4      241.74      249.13     44.52 o 
  11   7   4       69.56       95.30     48.48 o 
  12   7   4      291.53      517.08    105.73 o 
  13   7   4       36.28       33.64     44.07 o 
  14   7   4      152.01      211.38     46.30 o 
  15   7   4       38.09      130.58     77.20 o 
  16   7   4        0.06       87.12     54.64 o 
 -19   8   4        9.78      162.97     77.99 o 
 -18   8   4      136.74      238.98    110.39 o 
 -17   8   4       38.75      119.82    131.03 o 
 -16   8   4        3.73      -70.55     70.55 o 
 -15   8   4      101.09      246.87    145.70 o 
 -14   8   4       31.00      144.48     71.83 o 
 -13   8   4       59.29      227.81    141.65 o 
 -12   8   4       26.19       93.36     68.52 o 
 -11   8   4     1021.50     1157.47    194.26 o 
 -10   8   4       57.05      142.80    130.06 o 
  -9   8   4      865.89      849.62     80.69 o 
  -8   8   4     1780.19     1515.03     74.57 o 
  -7   8   4       20.24       55.15     93.08 o 
  -6   8   4      763.32      844.09    108.26 o 
  -5   8   4       32.98      136.59    175.04 o 
  -4   8   4      501.28      557.17     66.63 o 
  -3   8   4      227.71      224.32     62.70 o 
  -2   8   4       14.53     -129.51    129.51 o 
  -1   8   4      175.82      202.75     46.49 o 
   0   8   4     1540.40     1395.00    131.03 o 
   1   8   4      410.81      462.66    114.41 o 
   2   8   4     1167.07     1147.51     49.63 o 
   3   8   4     2838.61     2728.51    108.12 o 
   4   8   4      566.18      682.95    139.63 o 
   5   8   4      138.25      322.89     93.39 o 
   6   8   4       84.62      219.17     79.77 o 
   7   8   4        1.01      -41.27     88.68 o 
   8   8   4       13.85      -52.95     52.95 o 
   9   8   4      459.35      383.00     47.48 o 
  10   8   4        4.46       38.16     55.14 o 
  11   8   4      158.67      202.10     75.99 o 
  12   8   4       68.19      250.54     48.34 o 
  13   8   4        1.26      177.49     88.53 o 
  14   8   4      178.54      193.25    140.64 o 
  15   8   4       11.58       14.51     46.01 o 
 -17   9   4       69.67      186.42     76.96 o 
 -16   9   4       23.21       41.48    196.28 o 
 -15   9   4        2.73     -109.44    157.84 o 
 -14   9   4      147.34       95.79     75.29 o 
 -13   9   4      154.23      193.24    148.23 o 
 -12   9   4       10.12      246.94    148.73 o 
 -11   9   4      237.92      277.36     67.36 o 
 -10   9   4       61.24        0.03     73.93 o 
  -9   9   4      316.42      350.07    125.46 o 
  -8   9   4      687.48      575.23     80.94 o 
  -7   9   4       45.40       17.66     87.58 o 
  -6   9   4       13.22      -78.15    117.63 o 
  -5   9   4     1294.55     1734.83    146.20 o 
  -4   9   4       32.12      156.89    143.67 o 
  -3   9   4     1723.70     1886.64     98.14 o 
  -2   9   4       22.71       74.96     69.81 o 
  -1   9   4       33.75      204.25    184.65 o 
   0   9   4       51.11       21.13     64.75 o 
   1   9   4       11.18      121.01     72.57 o 
   2   9   4     1561.90     1349.48     88.34 o 
   3   9   4      152.76      200.94     75.09 o 
   4   9   4     1402.32     1437.50    107.25 o 
   5   9   4      275.04      392.00     60.02 o 
   6   9   4       40.55       40.69     42.53 o 
   7   9   4      383.28      378.42     53.40 o 
   8   9   4      192.25      257.51     73.16 o 
   9   9   4      330.41      348.59     63.74 o 
  10   9   4      334.63      370.70     58.19 o 
  11   9   4      164.81      245.80     98.92 o 
  12   9   4      207.86      336.66     50.76 o 
  13   9   4       51.09      197.35     50.23 o 
 -15  10   4       83.43      135.44     75.64 o 
 -14  10   4      122.03      145.83     80.25 o 
 -13  10   4        2.55       51.23     83.93 o 
 -12  10   4      186.44      225.60     60.45 o 
 -11  10   4      426.19      489.01     76.54 o 
 -10  10   4       11.35        5.41     81.95 o 
  -9  10   4      257.91      402.47     81.21 o 
  -8  10   4      216.45      382.56    163.91 o 
  -7  10   4        8.86       47.35    111.98 o 
  -6  10   4      324.37      265.16     73.79 o 
  -5  10   4       51.45      167.15     94.10 o 
  -4  10   4      301.99      309.60    170.99 o 
  -3  10   4       67.44      211.59    104.78 o 
  -2  10   4      112.35      267.69     79.81 o 
  -1  10   4        2.48       48.89    117.37 o 
   0  10   4       11.13      -18.63     89.54 o 
   1  10   4      167.38      187.18     89.04 o 
   2  10   4      223.01      181.84     62.45 o 
   3  10   4      660.33      412.21    143.17 o 
   4  10   4       76.03      142.76     54.65 o 
   5  10   4       34.17      191.47     67.16 o 
   6  10   4      171.63      591.25    224.61 o 
   7  10   4      153.42      206.73     62.16 o 
   8  10   4      172.57      269.43     63.71 o 
   9  10   4        0.67       18.09     96.84 o 
  10  10   4      365.37      424.05     59.57 o 
  11  10   4       21.88      153.32     92.18 o 
 -13  11   4       50.68       91.93     76.17 o 
 -12  11   4       26.93       52.21     83.95 o 
 -11  11   4       40.77       94.51    120.60 o 
 -10  11   4       77.92      199.61     89.28 o 
  -9  11   4       31.56       79.34     82.15 o 
  -8  11   4       19.05      122.78    107.62 o 
  -7  11   4      298.22      360.36    129.51 o 
  -6  11   4      206.62      334.45     81.38 o 
  -5  11   4        3.12      257.61    136.08 o 
  -4  11   4      184.30      108.77     86.49 o 
  -3  11   4        3.93      -46.15     82.69 o 
  -2  11   4      240.32      259.17    139.63 o 
  -1  11   4       85.14        8.31     93.59 o 
   0  11   4       97.02       29.54     64.34 o 
   1  11   4      108.45      -48.57    135.58 o 
   2  11   4       47.67      143.67    231.70 o 
   3  11   4       29.79      181.59    101.68 o 
   4  11   4       39.27       73.42     68.82 o 
   5  11   4      298.01      389.59     95.44 o 
   6  11   4      164.13      112.62     55.39 o 
   7  11   4       45.30       37.44     70.78 o 
   8  11   4       53.79      227.05     70.27 o 
   9  11   4       29.29       84.17     67.73 o 
  -9  12   4      441.93      448.50    161.58 o 
  -8  12   4        0.39       37.68     82.33 o 
  -7  12   4      128.04       68.80    101.18 o 
  -6  12   4       13.49       91.25     90.71 o 
  -5  12   4       18.95      115.34    118.38 o 
  -4  12   4        6.87       13.56    101.24 o 
  -3  12   4       93.22      115.06     86.41 o 
  -2  12   4       25.81      140.58     80.93 o 
  -1  12   4        8.93       91.34    123.44 o 
   0  12   4       62.84       38.98     85.84 o 
   1  12   4        4.60      -90.05    143.67 o 
   2  12   4       41.58       93.08    162.90 o 
   3  12   4      180.67      266.10    218.54 o 
   4  12   4        9.80       13.15    135.58 o 
   5  12   4       69.97      163.44     82.79 o 
   6  12   4        1.16      110.36     77.55 o 
 -24   1   5      324.99      399.55    121.52 o 
 -23   1   5       22.74       94.22    122.49 o 
 -22   1   5      520.67      741.51    137.57 o 
 -21   1   5     1773.13     1677.23    101.12 o 
 -20   1   5      411.17      336.64     91.67 o 
 -19   1   5     1601.78     1566.27    120.56 o 
 -18   1   5     1541.57     1499.89    104.53 o 
 -17   1   5      648.02      668.20    102.13 o 
 -16   1   5     2302.62     2248.33    126.71 o 
 -15   1   5       48.43       18.71     82.28 o 
 -14   1   5     3029.95     2934.66     95.08 o 
 -13   1   5      427.32      278.00    109.78 o 
 -12   1   5     2829.10     2635.20     90.55 o 
 -11   1   5     6191.51     6268.45     82.29 o 
 -10   1   5     6626.22     8464.26     94.60 o 
  -9   1   5       67.90      109.13     49.53 o 
  -8   1   5    10852.50    11302.47    131.02 o 
  -7   1   5     5536.68     5323.83     54.15 o 
  -6   1   5       28.47       81.70     45.52 o 
  -5   1   5    29101.71    28406.45    178.38 o 
  -4   1   5       35.32       67.43     40.05 o 
  -3   1   5      467.91      830.72     54.83 o 
  -2   1   5     7928.84     9174.97    181.39 o 
  -1   1   5    75617.72    87136.51   1097.86 o 
   0   1   5    25022.41    28287.70    493.75 o 
   1   1   5       99.97      134.04     54.21 o 
   2   1   5      407.29      500.78     47.71 o 
   3   1   5     1580.08     1601.10     38.95 o 
   4   1   5      596.58      550.00     37.60 o 
   5   1   5      590.86      491.73     77.26 o 
   6   1   5     9009.93     8023.66    147.04 o 
   7   1   5      886.58      958.77     61.81 o 
   8   1   5     3204.64     3187.43     88.85 o 
   9   1   5     8337.63     7876.32    226.43 o 
  10   1   5     4277.54     4216.07    134.06 o 
  11   1   5     2469.87     2086.89    123.16 o 
  12   1   5     3929.68     3850.49     32.70 o 
  13   1   5       63.58       32.67     80.65 o 
  14   1   5      426.40      416.78     59.44 o 
  15   1   5      110.94      146.54     69.98 o 
  16   1   5      988.77      915.76     70.64 o 
  17   1   5      666.05      873.67     69.71 o 
  18   1   5      241.72      132.19     74.87 o 
  19   1   5      637.28      483.60     68.87 o 
 -23   2   5      253.91      376.88     92.97 o 
 -22   2   5      299.89      196.99     42.58 o 
 -21   2   5       70.64      176.53    115.34 o 
 -20   2   5     1967.42     1877.72     91.96 o 
 -19   2   5       45.95       97.35     98.61 o 
 -18   2   5      186.38      209.36     95.04 o 
 -17   2   5     1227.60     1014.06    107.89 o 
 -16   2   5       43.99      130.78     87.72 o 
 -15   2   5     6444.23     6039.03    155.35 o 
 -14   2   5       13.25      118.08     90.33 o 
 -13   2   5     6457.78     6565.84     97.57 o 
 -12   2   5     1057.19     1241.08     60.20 o 
 -11   2   5     1341.15     1361.52     61.63 o 
 -10   2   5     1407.59     1174.52     60.48 o 
  -9   2   5     1338.92     1477.15     40.03 o 
  -8   2   5    12348.21    11415.62    113.34 o 
  -7   2   5      478.58      627.78     56.85 o 
  -6   2   5    15616.10    15515.68    102.33 o 
  -5   2   5     5384.14     6233.09    276.72 o 
  -4   2   5     2668.80     2406.98     98.14 o 
  -3   2   5       91.78      104.31     59.54 o 
  -2   2   5    41707.23    43168.27    868.61 o 
  -1   2   5     4733.86     4644.54     67.96 o 
   0   2   5      614.62      819.54     57.01 o 
   1   2   5      204.38      153.12     51.64 o 
   2   2   5       11.07       26.86     59.35 o 
   3   2   5     3854.52     3782.82    115.16 o 
   4   2   5      467.72      537.12     52.57 o 
   5   2   5        9.04       57.31     50.71 o 
   6   2   5     2088.50     2047.97    160.37 o 
   7   2   5       53.12      133.29     60.30 o 
   8   2   5     1934.99     1671.12     74.83 o 
   9   2   5     1277.59     1393.77     67.57 o 
  10   2   5     1758.28     1687.67     49.07 o 
  11   2   5     2078.54     2114.80     81.73 o 
  12   2   5      270.80      305.08     88.49 o 
  13   2   5     1256.75     1085.46     59.69 o 
  14   2   5      117.07      245.61     44.49 o 
  15   2   5     1072.67      909.50     67.54 o 
  16   2   5      966.31     1003.69    108.18 o 
  17   2   5      180.68      184.65    100.17 o 
  18   2   5      304.19      384.44    107.92 o 
  19   2   5        8.01       63.52     73.93 o 
 -23   3   5       47.57      -18.29     54.44 o 
 -22   3   5      183.53      358.59    130.01 o 
 -21   3   5      143.74      200.33     72.85 o 
 -20   3   5      236.59      216.20    113.51 o 
 -19   3   5        3.80      137.73    121.47 o 
 -18   3   5      733.92      826.90     82.49 o 
 -17   3   5     1171.48     1055.29    101.89 o 
 -16   3   5     2159.57     2011.24     59.67 o 
 -15   3   5      808.28      906.77     64.25 o 
 -14   3   5     2644.81     2602.89     74.94 o 
 -13   3   5      628.77      724.19     72.57 o 
 -12   3   5     1429.49     1509.61     63.05 o 
 -11   3   5      956.70      838.59    112.31 o 
 -10   3   5     8714.97     8760.32    155.31 o 
  -9   3   5     3965.87     4770.31     83.30 o 
  -8   3   5      100.22      164.77     69.61 o 
  -7   3   5    12337.38    13298.26    140.64 o 
  -6   3   5     3149.72     3160.51     92.07 o 
  -5   3   5       43.53       -5.68     78.28 o 
  -4   3   5      830.94      649.45     92.07 o 
  -3   3   5     3288.11     3837.22     43.55 o 
  -2   3   5     1272.61     1294.61     31.45 o 
  -1   3   5       63.50       33.39     88.02 o 
   0   3   5     1565.20     1953.57     94.10 o 
   1   3   5     1879.94     1807.07     35.90 o 
   2   3   5       47.03       34.60     43.78 o 
   3   3   5       61.13      111.17     50.25 o 
   4   3   5      677.70      782.83     45.35 o 
   5   3   5     8186.44     8141.35    235.24 o 
   6   3   5     1112.88     1165.28     66.84 o 
   7   3   5     3614.56     4063.41     50.86 o 
   8   3   5     1344.86     1130.77     66.62 o 
   9   3   5        0.31       42.94     42.20 o 
  10   3   5     2584.89     2270.60     80.44 o 
  11   3   5      259.89      323.30     62.40 o 
  12   3   5      143.97      246.94     74.06 o 
  13   3   5      729.93      775.24     55.88 o 
  14   3   5        0.11       48.08     49.28 o 
  15   3   5      204.17      272.73     60.20 o 
  16   3   5        3.48        9.51     89.31 o 
  17   3   5        0.05       10.39     75.35 o 
  18   3   5       45.29       83.41    104.83 o 
 -23   4   5      109.13      200.28    101.56 o 
 -22   4   5      140.33      238.55    114.91 o 
 -21   4   5        0.26       71.17     77.44 o 
 -20   4   5      324.31      261.36     84.48 o 
 -19   4   5      337.87      266.49     93.59 o 
 -18   4   5      372.57      349.02     61.19 o 
 -17   4   5      743.58      650.67     97.67 o 
 -16   4   5        0.34       33.42     51.14 o 
 -15   4   5       36.61       40.25     65.26 o 
 -14   4   5      366.87      275.48     90.04 o 
 -13   4   5      119.98      119.13     50.06 o 
 -12   4   5     3265.44     3149.31    172.00 o 
 -11   4   5        0.15       66.39     45.40 o 
 -10   4   5     4752.74     5532.27    229.17 o 
  -9   4   5     6266.54     6266.73    133.55 o 
  -8   4   5        3.38       71.20     38.95 o 
  -7   4   5     3413.37     3532.39    152.27 o 
  -6   4   5     7667.48     8234.55     62.01 o 
  -5   4   5     3204.38     2822.86     47.90 o 
  -4   4   5     1860.10     2199.20    153.28 o 
  -3   4   5     2629.98     2487.39    220.06 o 
  -2   4   5     5897.32     7006.91    177.06 o 
  -1   4   5      867.33     1100.14     43.96 o 
   0   4   5     1654.04     1819.65     66.78 o 
   1   4   5     1520.28     1299.94     83.47 o 
   2   4   5     3013.43     2808.91    128.50 o 
   3   4   5     1289.38     1246.91     68.84 o 
   4   4   5      887.51      986.48    118.38 o 
   5   4   5     6540.17     5946.48     30.62 o 
   6   4   5      710.25      638.78     50.52 o 
   7   4   5      998.31      886.79     53.97 o 
   8   4   5     1384.79     1457.38     75.26 o 
   9   4   5      984.24     1078.82     53.10 o 
  10   4   5      501.74      562.85     52.33 o 
  11   4   5      294.27      358.04     76.91 o 
  12   4   5       40.60       26.96     65.61 o 
  13   4   5      373.45      435.56     51.60 o 
  14   4   5      426.70      508.17     73.17 o 
  15   4   5       18.40       55.40     57.72 o 
  16   4   5        4.54       43.47     73.16 o 
  17   4   5        1.25       99.98     77.82 o 
  18   4   5       53.93      106.10     61.56 o 
 -22   5   5        6.33       94.75     87.48 o 
 -21   5   5       10.06       26.31     63.13 o 
 -20   5   5       18.17       78.80     84.43 o 
 -19   5   5      108.03      249.74     82.97 o 
 -18   5   5      242.20      212.87     63.43 o 
 -17   5   5      335.81      335.55    104.21 o 
 -16   5   5      530.49      469.27    118.98 o 
 -15   5   5      692.07      779.49     91.06 o 
 -14   5   5      555.22      665.27     57.23 o 
 -13   5   5        7.94      -33.83     70.30 o 
 -12   5   5     1081.50     1052.28     60.20 o 
 -11   5   5     1415.95     1369.33     55.14 o 
 -10   5   5        6.77      -52.03     52.03 o 
  -9   5   5     2151.00     1851.31     58.59 o 
  -8   5   5      150.73      121.84     51.59 o 
  -7   5   5     1858.20     1475.21     95.73 o 
  -6   5   5     4233.71     4264.03    148.73 o 
  -5   5   5     3322.60     3027.58     57.43 o 
  -4   5   5     9642.44     9254.73    358.17 o 
  -3   5   5     9376.74     7981.43    451.25 o 
  -2   5   5     3662.61     3200.09    103.71 o 
  -1   5   5     8735.28     8074.38    268.12 o 
   0   5   5       17.02       66.52     64.75 o 
   1   5   5     4203.63     4105.11    150.65 o 
   2   5   5     1794.69     1616.04     76.11 o 
   3   5   5      718.64      595.60     80.82 o 
   4   5   5     7882.00     7782.70    126.98 o 
   5   5   5     4064.63     4036.99    179.08 o 
   6   5   5     4855.94     5010.57     36.94 o 
   7   5   5     5381.45     5515.13    149.74 o 
   8   5   5       83.65      126.43     90.55 o 
   9   5   5      685.93      660.21     78.24 o 
  10   5   5      314.92      234.47     55.11 o 
  11   5   5       12.28       59.06     60.05 o 
  12   5   5      183.46      142.24     51.61 o 
  13   5   5      128.64      176.59     75.64 o 
  14   5   5      381.51      491.27     77.77 o 
  15   5   5       86.08       72.46     58.34 o 
  16   5   5      401.05      472.84     93.59 o 
  17   5   5       61.29       32.41     78.64 o 
 -21   6   5        8.24      147.40     87.01 o 
 -20   6   5       59.55      118.63    190.21 o 
 -19   6   5       58.98      178.53     81.45 o 
 -18   6   5      256.53      322.45     79.07 o 
 -17   6   5       65.67      136.95     90.05 o 
 -16   6   5       12.73      138.61    128.50 o 
 -15   6   5        1.91      -14.44    114.33 o 
 -14   6   5       29.36      198.96    142.66 o 
 -13   6   5        0.14      102.92     94.10 o 
 -12   6   5       23.21      189.45     75.88 o 
 -11   6   5      345.49      361.19     49.72 o 
 -10   6   5        0.07      163.29     56.71 o 
  -9   6   5      174.73      255.69     64.82 o 
  -8   6   5        3.12      129.34    110.44 o 
  -7   6   5       55.87      115.54     51.09 o 
  -6   6   5       32.36      109.59     58.24 o 
  -5   6   5       54.09       76.80     88.09 o 
  -4   6   5      131.47      107.10    112.31 o 
  -3   6   5       52.20      143.12     78.92 o 
  -2   6   5       23.62       63.95     49.04 o 
  -1   6   5      103.18      222.54     66.27 o 
   0   6   5      253.32      279.58     47.80 o 
   1   6   5      126.82      227.33     72.80 o 
   2   6   5        0.66       89.91     61.72 o 
   3   6   5       31.48       29.27     61.01 o 
   4   6   5     1245.43     1254.41     54.13 o 
   5   6   5       94.39      265.09    110.28 o 
   6   6   5      507.00      729.54     41.48 o 
   7   6   5       93.95      267.48     73.35 o 
   8   6   5      120.66      106.75     62.70 o 
   9   6   5      650.63      763.93     70.55 o 
  10   6   5       24.26      114.29     77.40 o 
  11   6   5       12.78      -17.43     66.26 o 
  12   6   5        1.26       21.05     43.16 o 
  13   6   5       76.19       84.94     77.17 o 
  14   6   5        6.14       94.35     67.75 o 
  15   6   5       35.06       95.66     57.92 o 
  16   6   5        9.13      -31.44     70.08 o 
 -20   7   5        2.19      283.32    197.80 o 
 -19   7   5        1.14      -31.57     63.37 o 
 -18   7   5        2.91      118.93     73.79 o 
 -17   7   5       58.90      119.61     76.30 o 
 -16   7   5      474.96      554.00     67.28 o 
 -15   7   5       61.71      145.13     60.04 o 
 -14   7   5      246.42      463.20     96.62 o 
 -13   7   5     1310.72     1368.83     68.86 o 
 -12   7   5        4.57       55.16     73.02 o 
 -11   7   5      307.56      529.89    216.01 o 
 -10   7   5        1.31     -135.56    136.08 o 
  -9   7   5      919.09      791.88     68.31 o 
  -8   7   5      712.81      676.36     65.43 o 
  -7   7   5      650.58      599.91    115.34 o 
  -6   7   5     5751.82     5678.78    101.18 o 
  -5   7   5      594.56      442.77    147.72 o 
  -4   7   5     5701.11     5622.91    177.06 o 
  -3   7   5     3609.36     3491.31    270.14 o 
  -2   7   5      153.47      129.98     58.04 o 
  -1   7   5     3576.09     3320.72    108.75 o 
   0   7   5     1174.37     1288.73     83.98 o 
   1   7   5     2932.74     2982.60    112.81 o 
   2   7   5     3004.04     2997.11    133.69 o 
   3   7   5     1000.77     1124.56     61.27 o 
   4   7   5     3401.20     3045.84     78.92 o 
   5   7   5      766.37      826.01     65.26 o 
   6   7   5      359.86      364.65     64.28 o 
   7   7   5      477.07      415.48     64.03 o 
   8   7   5      454.05      478.07     81.92 o 
   9   7   5      140.60      312.65    170.99 o 
  10   7   5        0.86       22.53     36.11 o 
  11   7   5       70.80       55.88     40.84 o 
  12   7   5       10.55      -18.90     74.14 o 
  13   7   5       14.20      137.81     37.11 o 
  14   7   5      188.88      163.91    131.53 o 
  15   7   5       86.34      206.19     70.02 o 
 -19   8   5       30.52       35.13     80.99 o 
 -18   8   5       32.08      117.21    114.33 o 
 -17   8   5        1.21     -103.39    160.37 o 
 -16   8   5       86.85      157.69    121.00 o 
 -15   8   5       77.53      180.36     73.83 o 
 -14   8   5        0.62       65.67     74.10 o 
 -13   8   5       21.37      -64.51     64.51 o 
 -12   8   5     1309.96     1262.61    161.38 o 
 -11   8   5       23.40      132.80     72.26 o 
 -10   8   5     1146.61     1156.96     77.61 o 
  -9   8   5      614.67      476.87     72.20 o 
  -8   8   5      369.87      523.04     73.25 o 
  -7   8   5     2163.83     1921.21    230.18 o 
  -6   8   5      250.76      278.98    147.21 o 
  -5   8   5     3593.92     3210.45    102.19 o 
  -4   8   5      564.55      621.31     71.52 o 
  -3   8   5     2193.64     2354.27    193.76 o 
  -2   8   5     2057.55     1863.46     98.23 o 
  -1   8   5      351.73      470.16     61.35 o 
   0   8   5     4984.44     4397.65    123.88 o 
   1   8   5      222.78      273.03     94.60 o 
   2   8   5     2378.70     1832.34     70.78 o 
   3   8   5     1907.03     2058.43    126.97 o 
   4   8   5        5.75       86.06     53.77 o 
   5   8   5     1636.16     1715.59     52.58 o 
   6   8   5      283.09      306.87     52.11 o 
   7   8   5      228.11      308.14     49.40 o 
   8   8   5      526.25      465.42    114.33 o 
   9   8   5       17.79      154.99     70.45 o 
  10   8   5      349.76      376.74     45.99 o 
  11   8   5        5.38       10.12    109.27 o 
  12   8   5      130.28      169.81     44.95 o 
  13   8   5      266.84      393.57     80.89 o 
  14   8   5       36.67       26.10     51.60 o 
 -17   9   5      218.51      295.29     79.94 o 
 -16   9   5      103.61      340.60    105.73 o 
 -15   9   5       26.57       20.24    163.91 o 
 -14   9   5       49.41      -16.85     79.34 o 
 -13   9   5       31.51       12.08    117.87 o 
 -12   9   5       15.11      -79.14    127.99 o 
 -11   9   5      229.95      307.58    175.04 o 
 -10   9   5      327.56      218.91     97.13 o 
  -9   9   5       33.17      117.13     79.42 o 
  -8   9   5     1003.48     1058.06     75.80 o 
  -7   9   5     1220.68     1442.77     60.61 o 
  -6   9   5        7.16      -39.36     71.06 o 
  -5   9   5      171.08       48.33     67.13 o 
  -4   9   5      214.50      148.62     73.63 o 
  -3   9   5        7.62       -9.11    224.61 o 
  -2   9   5      785.97      640.47     64.15 o 
  -1   9   5      314.87      113.14    254.97 o 
   0   9   5       76.91       27.81     61.91 o 
   1   9   5      256.44      338.39     66.20 o 
   2   9   5      115.78      244.52     50.42 o 
   3   9   5       71.49       59.12     72.41 o 
   4   9   5      242.40      467.93    149.24 o 
   5   9   5      252.20      311.13     55.47 o 
   6   9   5       37.08      115.34    106.57 o 
   7   9   5      500.92      347.27     96.01 o 
   8   9   5      476.36      639.14     54.65 o 
   9   9   5        4.80      110.45     46.59 o 
  10   9   5      218.99       93.61    119.39 o 
  11   9   5      135.95      222.59    135.58 o 
  12   9   5       67.69      110.43     48.39 o 
  13   9   5       69.86      113.52     78.08 o 
 -15  10   5      409.92      340.97     82.46 o 
 -14  10   5       39.45       99.55     77.50 o 
 -13  10   5      364.99      500.12     82.29 o 
 -12  10   5      424.77      531.87     73.48 o 
 -11  10   5       95.64      141.61     76.27 o 
 -10  10   5      371.78      333.55    104.00 o 
  -9  10   5        8.71      -21.11    108.26 o 
  -8  10   5      644.96      486.25     77.76 o 
  -7  10   5      152.43      238.47     87.05 o 
  -6  10   5      260.02      323.49     77.03 o 
  -5  10   5     1078.77     1182.06     77.05 o 
  -4  10   5       51.63        2.41     88.01 o 
  -3  10   5      349.22      347.03    107.25 o 
  -2  10   5      617.84      713.42     64.28 o 
  -1  10   5        1.33       77.91    107.25 o 
   0  10   5      266.88      204.93     72.75 o 
   1  10   5      383.78      488.65     70.94 o 
   2  10   5        5.24      268.73    142.66 o 
   3  10   5      279.47      297.96     65.26 o 
   4  10   5       10.35       13.53     61.24 o 
   5  10   5       14.79      147.78     55.87 o 
   6  10   5      619.61      565.03     54.66 o 
   7  10   5        2.63      -44.52     96.62 o 
   8  10   5      369.50      434.57    109.53 o 
   9  10   5       52.13      147.93     59.19 o 
  10  10   5      105.27       67.59    108.29 o 
  11  10   5      309.69      399.72     57.36 o 
 -13  11   5       99.30      119.22     75.55 o 
 -12  11   5       43.47       92.72    137.10 o 
 -11  11   5      460.98      305.61    167.45 o 
 -10  11   5       43.10      383.03    299.49 o 
  -9  11   5      234.96      242.36    100.17 o 
  -8  11   5      125.95      334.75    138.61 o 
  -7  11   5        3.43      170.88     83.86 o 
  -6  11   5       97.56      284.15     78.80 o 
  -5  11   5       49.45      281.19     75.24 o 
  -4  11   5      138.63      239.24     82.09 o 
  -3  11   5       67.38       28.34     83.19 o 
  -2  11   5      346.94      341.72     95.61 o 
  -1  11   5       92.79      182.56     79.46 o 
   0  11   5        0.24        7.14     66.04 o 
   1  11   5      128.41      186.64     83.69 o 
   2  11   5      184.74      214.50    166.94 o 
   3  11   5       92.14      174.03    128.50 o 
   4  11   5       51.77      131.70    124.95 o 
   5  11   5       42.35      186.28    128.23 o 
   6  11   5       18.30        8.80     63.37 o 
   7  11   5       28.85       57.09     91.37 o 
   8  11   5      194.38      218.68     62.42 o 
  -9  12   5       38.31      201.59     93.44 o 
  -8  12   5        3.77      129.79    186.67 o 
  -7  12   5       43.74      150.75    123.44 o 
  -6  12   5      106.77      115.34    129.51 o 
  -5  12   5        0.14       39.68    172.00 o 
  -4  12   5       79.94      -16.11     87.44 o 
  -3  12   5        1.26       99.79    135.07 o 
  -2  12   5       36.12       -0.40     88.38 o 
  -1  12   5        7.58      232.71     82.68 o 
   0  12   5       29.91       34.75    144.68 o 
   1  12   5       13.45      -47.94     94.60 o 
   2  12   5       36.22      137.60    318.71 o 
   3  12   5        1.64      -41.48    137.60 o 
   4  12   5       85.24      118.38    153.79 o 
   5  12   5       19.69       73.86    148.73 o 
 -24   0   6       35.60      -89.04    267.11 o 
 -23   0   6     1438.64     1263.71     86.00 o 
 -22   0   6      275.62      365.25    107.25 o 
 -21   0   6      800.48      941.96    163.91 o 
 -20   0   6     2277.32     2330.12    234.73 o 
 -19   0   6      194.92      217.53    100.17 o 
 -18   0   6     1932.15     1877.86     94.10 o 
 -17   0   6     2043.14     1999.27    126.47 o 
 -16   0   6      728.21      736.57    131.53 o 
 -15   0   6     5290.73     5628.52    134.57 o 
 -14   0   6     3077.08     2745.96     59.69 o 
 -13   0   6     4702.94     5031.57    161.88 o 
 -12   0   6      614.22      638.43     89.04 o 
 -11   0   6        9.66       14.16     70.82 o 
 -10   0   6     2720.57     2828.93    169.98 o 
  -9   0   6     6626.19     7078.39     98.14 o 
  -8   0   6    23143.50    20655.43    314.66 o 
  -7   0   6    18608.89    21119.84    119.39 o 
  -6   0   6     5716.18     5612.33     97.13 o 
  -5   0   6     6432.88     5730.71     53.62 o 
  -4   0   6    22950.65    22534.30    178.07 o 
  -3   0   6    19233.05    20162.70    424.95 o 
  -2   0   6    13312.68    11912.67    311.63 o 
  -1   0   6    17488.97    17027.20    377.39 o 
   0   0   6    27069.65    32172.49   1033.02 o 
   1   0   6     2311.73     2322.03    169.98 o 
   2   0   6     1369.63     1552.07     45.53 o 
   3   0   6       98.33      194.26    109.27 o 
   4   0   6      443.50      376.38     53.62 o 
   5   0   6      487.72      478.57     50.59 o 
   6   0   6     1563.72     1648.18     41.48 o 
   7   0   6    17438.04    17048.45    486.66 o 
   8   0   6      529.49      540.29     69.81 o 
   9   0   6     2069.82     1837.39    122.43 o 
  10   0   6     7376.76     7619.69    188.19 o 
  11   0   6      235.79      276.22     65.77 o 
  12   0   6     3293.52     3224.53    174.03 o 
  13   0   6     1210.05     1142.30    100.17 o 
  14   0   6     1175.92     1055.28     31.37 o 
  15   0   6     2389.19     2455.58     76.90 o 
  16   0   6      231.32      254.97     73.86 o 
  17   0   6     1585.93     1458.98    118.38 o 
  18   0   6       84.01      156.83     79.93 o 
 -24   1   6      336.46      307.65    108.26 o 
 -23   1   6       28.67      -25.51    116.96 o 
 -22   1   6      264.23      319.92     82.53 o 
 -21   1   6      237.09      364.90    116.86 o 
 -20   1   6        6.12      -40.36     73.69 o 
 -19   1   6      861.61      820.77     78.43 o 
 -18   1   6      643.35      671.45     74.02 o 
 -17   1   6      879.46     1042.46     54.89 o 
 -16   1   6        2.87       -3.20     87.47 o 
 -15   1   6     1422.73     1575.76     82.39 o 
 -14   1   6       64.64      196.60     68.80 o 
 -13   1   6        4.19       27.93     53.62 o 
 -12   1   6      834.13      672.63     61.63 o 
 -11   1   6      260.38      307.44     81.45 o 
 -10   1   6     1774.88     1774.26     59.66 o 
  -9   1   6     1414.24     1353.06     45.95 o 
  -8   1   6     1535.83     1669.53     58.18 o 
  -7   1   6     2913.60     2838.38     41.76 o 
  -6   1   6       23.83       83.25     44.72 o 
  -5   1   6     1366.82     1279.26     84.08 o 
  -4   1   6      139.75      440.95     39.46 o 
  -3   1   6       79.34       -1.18     50.40 o 
  -2   1   6     7546.42     7455.74    148.30 o 
  -1   1   6     5783.31     6668.60    140.55 o 
   0   1   6      306.51      138.25     58.48 o 
   1   1   6    15264.33    15280.22    231.19 o 
   2   1   6     1792.97     1810.80     69.01 o 
   3   1   6     1071.75     1030.39     38.89 o 
   4   1   6     2273.43     2222.14    129.00 o 
   5   1   6      690.18      900.31     92.58 o 
   6   1   6     2258.41     2230.31     45.09 o 
   7   1   6      159.08      312.07     35.41 o 
   8   1   6      860.64      910.72     58.03 o 
   9   1   6     1329.90     1406.23     70.00 o 
  10   1   6       17.35       51.63     56.49 o 
  11   1   6      967.31      771.04     52.61 o 
  12   1   6      227.42      292.25     62.88 o 
  13   1   6      449.57      436.65     49.80 o 
  14   1   6      735.06      766.57     84.93 o 
  15   1   6       76.15      128.25     61.39 o 
  16   1   6      677.50      641.39     66.75 o 
  17   1   6        3.25       40.85     60.92 o 
  18   1   6       37.18       67.60     74.39 o 
 -24   2   6       53.04      184.80    114.95 o 
 -23   2   6      204.34      351.08    115.77 o 
 -22   2   6        0.22       60.88     95.80 o 
 -21   2   6      116.61      200.67     76.78 o 
 -20   2   6      971.05      878.74    130.01 o 
 -19   2   6       71.45      167.51     72.63 o 
 -18   2   6      307.91      423.03     54.46 o 
 -17   2   6      187.14       11.97    225.63 o 
 -16   2   6     1599.08     1604.88    105.06 o 
 -15   2   6      163.42      136.41     86.53 o 
 -14   2   6      680.47      647.90     86.13 o 
 -13   2   6       31.21      119.00     88.02 o 
 -12   2   6     1772.94     1850.99     45.94 o 
 -11   2   6      314.26      354.59     62.08 o 
 -10   2   6     5449.37     5210.19    169.98 o 
  -9   2   6     6293.73     6740.80    142.18 o 
  -8   2   6     1050.06      926.14     41.28 o 
  -7   2   6      561.65      696.24     52.86 o 
  -6   2   6       32.14       38.10     47.83 o 
  -5   2   6     5550.84     5720.32    187.68 o 
  -4   2   6       55.95       53.62     53.30 o 
  -3   2   6    25225.33    25909.47    374.73 o 
  -2   2   6     1025.86      934.10     50.46 o 
  -1   2   6    10188.47    11016.46    222.62 o 
   0   2   6      484.87      668.13     38.15 o 
   1   2   6       12.42       56.21     53.53 o 
   2   2   6     2638.57     2573.92     88.02 o 
   3   2   6      107.94      276.24     51.09 o 
   4   2   6     5866.17     6148.27    107.75 o 
   5   2   6       30.35       41.03     66.43 o 
   6   2   6     1845.93     1956.77     65.91 o 
   7   2   6     1027.97      900.40     77.26 o 
   8   2   6       86.64       93.91     46.19 o 
   9   2   6     1727.53     1737.48     83.12 o 
  10   2   6     3908.90     3647.75    111.34 o 
  11   2   6       56.30      125.14     76.64 o 
  12   2   6     1023.25      910.84     52.99 o 
  13   2   6      383.12      322.67     62.22 o 
  14   2   6       23.91       38.15     60.76 o 
  15   2   6      178.45      182.17     69.90 o 
  16   2   6        0.04       67.77     72.58 o 
  17   2   6      354.42      335.33     54.95 o 
  18   2   6      211.30      248.79     91.50 o 
 -23   3   6       11.65      134.70     95.14 o 
 -22   3   6      561.57      672.12     87.73 o 
 -21   3   6      263.09      414.86    117.91 o 
 -20   3   6       70.39       95.87    148.79 o 
 -19   3   6      538.05      588.06    111.25 o 
 -18   3   6       44.39      121.49     71.18 o 
 -17   3   6      456.09      456.77    124.28 o 
 -16   3   6     1146.31     1185.89     78.28 o 
 -15   3   6      233.55      108.66     52.93 o 
 -14   3   6     2513.64     2859.71    131.25 o 
 -13   3   6       11.76      -58.68     72.85 o 
 -12   3   6     1960.61     1926.45    118.38 o 
 -11   3   6     1704.94     1747.36     81.15 o 
 -10   3   6     1311.84     1517.40     76.55 o 
  -9   3   6     5564.52     5194.43     95.87 o 
  -8   3   6     2318.38     2046.87     54.80 o 
  -7   3   6    12447.85    11753.48    339.96 o 
  -6   3   6       19.77       59.29     75.35 o 
  -5   3   6       37.18       53.75     61.14 o 
  -4   3   6     5634.65     6319.16    205.90 o 
  -3   3   6       13.58       25.29     50.59 o 
  -2   3   6     5650.51     6135.33    249.91 o 
  -1   3   6    13461.16    13913.74     52.96 o 
   0   3   6      770.14      894.94     47.05 o 
   1   3   6     7407.31     7527.30     48.06 o 
   2   3   6     1630.80     1792.35     57.76 o 
   3   3   6      827.68      721.18     47.10 o 
   4   3   6     1959.51     2069.08     61.84 o 
   5   3   6      762.05      703.25     57.18 o 
   6   3   6     4272.07     4374.45     66.88 o 
   7   3   6       68.20      128.91     79.17 o 
   8   3   6     1631.05     1661.44     88.95 o 
   9   3   6     1928.18     1590.81     50.90 o 
  10   3   6        0.99       11.19     51.42 o 
  11   3   6     2223.08     1998.76     56.99 o 
  12   3   6      259.89      362.42     87.26 o 
  13   3   6      469.85      479.48     87.89 o 
  14   3   6      926.23      872.05     66.37 o 
  15   3   6       41.96      104.72     85.85 o 
  16   3   6      512.43      336.52     62.64 o 
  17   3   6       20.99      110.38     78.46 o 
  18   3   6      178.31      170.99    150.75 o 
 -23   4   6       50.91      -62.60     62.60 o 
 -22   4   6       37.53      132.29    111.80 o 
 -21   4   6       37.49       47.06     61.72 o 
 -20   4   6      256.14      166.38     23.50 o 
 -19   4   6      119.36      236.37    100.67 o 
 -18   4   6       57.18       86.62     93.01 o 
 -17   4   6      109.01      178.21     65.70 o 
 -16   4   6     3977.23     3855.03     82.97 o 
 -15   4   6      447.99      424.50     72.91 o 
 -14   4   6     1732.11     1905.69    180.60 o 
 -13   4   6      678.64      756.13     87.73 o 
 -12   4   6      143.39      132.95     42.64 o 
 -11   4   6      523.02      484.55     83.98 o 
 -10   4   6       17.54      -87.04     94.60 o 
  -9   4   6     1790.70     1669.91    100.67 o 
  -8   4   6     2926.52     3008.63     98.14 o 
  -7   4   6     3394.13     3787.78    148.73 o 
  -6   4   6      581.52      607.59     47.31 o 
  -5   4   6     6580.60     6843.57     63.74 o 
  -4   4   6     4120.00     4097.43    147.72 o 
  -3   4   6     2905.80     3205.12    151.26 o 
  -2   4   6        6.74       76.72     41.91 o 
  -1   4   6        4.85       78.53     42.14 o 
   0   4   6      669.28      743.90     90.55 o 
   1   4   6       57.19       76.65     39.90 o 
   2   4   6     4613.17     5180.01     44.31 o 
   3   4   6     2783.22     2443.69     40.05 o 
   4   4   6     1122.20     1198.67     37.05 o 
   5   4   6     3133.99     3196.12     50.59 o 
   6   4   6     2807.19     2715.88    113.95 o 
   7   4   6      215.97      140.20     62.04 o 
   8   4   6     2593.50     2766.36    112.31 o 
   9   4   6       32.69       21.10     62.97 o 
  10   4   6      207.52      292.75     79.26 o 
  11   4   6        0.52       48.50     63.63 o 
  12   4   6      171.04      170.37     54.53 o 
  13   4   6      314.96      304.92     43.00 o 
  14   4   6      257.27      215.91     82.13 o 
  15   4   6      292.45      223.15     94.48 o 
  16   4   6        0.68       69.36     85.33 o 
  17   4   6       22.26       96.21    116.40 o 
 -22   5   6       33.09      131.75     81.28 o 
 -21   5   6       46.76       80.94    132.54 o 
 -20   5   6        1.49       85.07    116.35 o 
 -19   5   6        1.59        0.44     93.59 o 
 -18   5   6        1.23       87.10     58.76 o 
 -17   5   6       24.43       30.16     65.47 o 
 -16   5   6       60.80       53.62     63.98 o 
 -15   5   6        9.72       37.44    253.96 o 
 -14   5   6      889.36      847.35     54.36 o 
 -13   5   6      599.14      686.23     67.33 o 
 -12   5   6       68.13      119.16     66.50 o 
 -11   5   6      811.81      626.67     64.75 o 
 -10   5   6      714.93      731.72     72.01 o 
  -9   5   6     1779.14     1831.32    130.52 o 
  -8   5   6      382.07      502.70     46.90 o 
  -7   5   6      259.27      139.20    144.18 o 
  -6   5   6     1505.70     1413.95     44.96 o 
  -5   5   6      190.26      100.77     94.10 o 
  -4   5   6     3245.42     3048.53     47.85 o 
  -3   5   6      559.07      642.48    103.20 o 
  -2   5   6     4317.29     4242.38    119.39 o 
  -1   5   6      138.96      137.67     36.59 o 
   0   5   6     1716.49     1390.74     66.25 o 
   1   5   6      426.14      400.30     42.88 o 
   2   5   6      861.83      903.09     34.21 o 
   3   5   6     1009.61     1097.44     51.64 o 
   4   5   6      118.65      113.88     76.90 o 
   5   5   6     1462.27     1485.78     57.49 o 
   6   5   6      486.58      556.93     99.66 o 
   7   5   6      616.39      600.60     43.31 o 
   8   5   6      230.24      186.37     54.65 o 
   9   5   6      383.99      539.38     68.96 o 
  10   5   6      238.56      271.68     56.36 o 
  11   5   6      426.32      461.65     58.20 o 
  12   5   6        0.40       65.62     48.57 o 
  13   5   6        9.66       46.51     38.32 o 
  14   5   6       33.82      128.71     99.25 o 
  15   5   6       84.63      125.07     47.33 o 
  16   5   6       44.78       78.31     55.80 o 
  17   5   6       26.13       72.12     49.94 o 
 -21   6   6       69.54       93.91    107.49 o 
 -20   6   6       44.59      124.69    142.43 o 
 -19   6   6      102.05      399.44     71.50 o 
 -18   6   6      239.67      422.92    118.88 o 
 -17   6   6       29.39      112.36     65.84 o 
 -16   6   6      766.52      795.49     63.87 o 
 -15   6   6     2802.42     2906.70    112.08 o 
 -14   6   6       27.63       39.46     67.40 o 
 -13   6   6     2799.61     2600.27     75.88 o 
 -12   6   6     1910.30     2025.36    154.80 o 
 -11   6   6       50.80       11.68    105.73 o 
 -10   6   6     2227.47     2293.66     72.08 o 
  -9   6   6       53.84      132.50     65.88 o 
  -8   6   6     7610.35     7062.46    137.60 o 
  -7   6   6     1580.65     1256.63    103.20 o 
  -6   6   6     7545.67     6833.48    306.06 o 
  -5   6   6    14056.53    12777.37    119.39 o 
  -4   6   6      138.50      136.85     54.16 o 
  -3   6   6    15619.89    14525.71    212.98 o 
  -2   6   6     7617.21     7170.48    252.94 o 
  -1   6   6      238.25      217.10    140.13 o 
   0   6   6     3863.81     3729.57     52.50 o 
   1   6   6      339.88      384.00     50.41 o 
   2   6   6     5784.33     5491.17    117.39 o 
   3   6   6      934.81      861.99     86.97 o 
   4   6   6      835.03      923.67     39.87 o 
   5   6   6     5298.90     5257.84    261.54 o 
   6   6   6      206.04      236.55     50.59 o 
   7   6   6       45.92       29.45     35.90 o 
   8   6   6      171.93      230.69    147.72 o 
   9   6   6       60.44      126.76     65.19 o 
  10   6   6      237.40      293.90     32.30 o 
  11   6   6      136.32      104.70     92.07 o 
  12   6   6      221.91      247.31     99.44 o 
  13   6   6      103.04      117.92     45.22 o 
  14   6   6        0.39       37.97     87.48 o 
  15   6   6        6.64      137.20     88.53 o 
  16   6   6       59.57       92.00     70.90 o 
 -20   7   6        9.76       74.87    146.71 o 
 -19   7   6        0.60      219.11     99.54 o 
 -18   7   6        5.77        7.53     70.47 o 
 -17   7   6       10.96      143.29     80.44 o 
 -16   7   6      116.70       93.20     74.58 o 
 -15   7   6       20.96      -68.94     68.94 o 
 -14   7   6      127.48      248.39     67.24 o 
 -13   7   6      492.50      506.90     78.92 o 
 -12   7   6       63.97      155.33     73.34 o 
 -11   7   6     1814.88     1766.46     69.85 o 
 -10   7   6      101.13      136.26     69.71 o 
  -9   7   6     1726.07     1446.01     76.99 o 
  -8   7   6      638.77      673.41     66.14 o 
  -7   7   6     1217.82     1104.02     75.98 o 
  -6   7   6     3153.47     3206.00    254.97 o 
  -5   7   6     1696.83     1820.14     61.54 o 
  -4   7   6     6006.62     5150.46     72.34 o 
  -3   7   6       51.06      191.39     45.09 o 
  -2   7   6     4825.14     4742.67     97.29 o 
  -1   7   6     1645.98     1848.94    142.15 o 
   0   7   6       31.83       48.39     64.75 o 
   1   7   6     1970.69     1614.49    148.73 o 
   2   7   6       31.61      138.76     75.18 o 
   3   7   6     1157.20     1115.69     65.83 o 
   4   7   6      399.19      282.51    124.95 o 
   5   7   6      623.59      550.24     71.67 o 
   6   7   6      571.87      587.64     66.11 o 
   7   7   6        2.75      124.13     61.94 o 
   8   7   6        0.53      119.39     66.78 o 
   9   7   6      434.88      510.27     64.38 o 
  10   7   6        1.03       74.30     36.93 o 
  11   7   6       50.98       32.38    122.43 o 
  12   7   6      156.04      211.70     33.82 o 
  13   7   6        2.60       79.63     64.69 o 
  14   7   6       43.12      148.89     43.00 o 
  15   7   6       30.21      113.35     32.64 o 
 -19   8   6      104.12      211.16     75.61 o 
 -18   8   6      314.73      305.00    140.53 o 
 -17   8   6       16.84       33.39    302.52 o 
 -16   8   6      650.64      499.46     78.26 o 
 -15   8   6      962.73      898.40     76.91 o 
 -14   8   6       24.88      -71.41     72.37 o 
 -13   8   6      672.51      661.70    100.17 o 
 -12   8   6        2.22      -97.20    103.71 o 
 -11   8   6      766.34      840.70     75.20 o 
 -10   8   6        8.25       65.77    272.17 o 
  -9   8   6      549.08      667.30    140.13 o 
  -8   8   6     1633.99     1536.65    144.77 o 
  -7   8   6        6.27      -81.50    108.57 o 
  -6   8   6        1.81      -60.71     92.58 o 
  -5   8   6     2082.62     1976.30     75.10 o 
  -4   8   6     1054.72      732.95    205.90 o 
  -3   8   6        3.80      119.56     64.23 o 
  -2   8   6      675.86      590.93     58.48 o 
  -1   8   6      386.31      482.31     58.18 o 
   0   8   6     1407.53     1273.38     69.80 o 
   1   8   6     1055.23      986.20     54.01 o 
   2   8   6       83.41       88.71     66.27 o 
   3   8   6      954.92     1043.47     94.96 o 
   4   8   6       11.39     -109.27    109.27 o 
   5   8   6      309.16      336.75     83.26 o 
   6   8   6      556.98      611.78     49.64 o 
   7   8   6      180.37      107.29     47.66 o 
   8   8   6      475.15      459.19     74.87 o 
   9   8   6       51.59       88.30     76.53 o 
  10   8   6       12.14      -39.84     44.16 o 
  11   8   6       23.19       75.88    139.63 o 
  12   8   6        0.97       43.01     40.58 o 
  13   8   6       27.79      187.77     73.39 o 
 -18   9   6        4.46       21.35     74.97 o 
 -17   9   6      448.94      277.96    232.71 o 
 -16   9   6      219.93      172.06    117.88 o 
 -15   9   6      317.57      508.28     89.04 o 
 -14   9   6     1160.76     1016.84    268.12 o 
 -13   9   6       33.88       18.83     77.90 o 
 -12   9   6     1212.14     1470.88    200.84 o 
 -11   9   6      545.50      733.32     82.88 o 
 -10   9   6       39.48      277.28     86.00 o 
  -9   9   6      914.79      995.72     81.23 o 
  -8   9   6       54.63      120.42     75.52 o 
  -7   9   6     1017.04      904.23     75.84 o 
  -6   9   6     1375.98     1333.51     79.73 o 
  -5   9   6        4.86      183.52    158.34 o 
  -4   9   6     2095.99     1976.72     84.48 o 
  -3   9   6     1289.70     1413.19     65.77 o 
  -2   9   6      110.12      248.36     93.59 o 
  -1   9   6     2433.47     2218.87     75.38 o 
   0   9   6      213.70       80.45    103.40 o 
   1   9   6     1513.53     1494.20    179.59 o 
   2   9   6       36.36       81.09    111.25 o 
   3   9   6      939.09      831.14     62.96 o 
   4   9   6      478.95      439.52     90.83 o 
   5   9   6       75.64      143.67    138.61 o 
   6   9   6      338.09      288.23     80.94 o 
   7   9   6      407.38      358.98     52.81 o 
   8   9   6      231.34      416.39     88.31 o 
   9   9   6       60.44       68.47     44.87 o 
  10   9   6       10.25       96.32     82.87 o 
  11   9   6      105.45       76.29     59.19 o 
  12   9   6       42.12       75.00     81.53 o 
 -16  10   6       16.92      -86.84     86.84 o 
 -15  10   6       80.25      168.61     89.01 o 
 -14  10   6      130.03      260.06     69.07 o 
 -13  10   6        7.44      -18.11     72.63 o 
 -12  10   6      119.04      -20.31    126.98 o 
 -11  10   6        2.09       71.61    116.35 o 
 -10  10   6      118.80      217.87     77.83 o 
  -9  10   6      114.38      246.54     92.48 o 
  -8  10   6       22.40      247.76     91.57 o 
  -7  10   6       83.04       94.57     83.34 o 
  -6  10   6       14.65      -18.61     76.64 o 
  -5  10   6        2.37      -31.88     63.96 o 
  -4  10   6      236.49      293.81     82.10 o 
  -3  10   6      230.48      414.05     76.11 o 
  -2  10   6       23.76      136.46     66.49 o 
  -1  10   6     1105.62     1097.03     75.01 o 
   0  10   6     1012.98      940.31    180.60 o 
   1  10   6        0.12       -4.92     77.79 o 
   2  10   6      162.70      227.65    149.74 o 
   3  10   6       17.80       69.81    121.41 o 
   4  10   6      274.82      191.23    120.40 o 
   5  10   6      175.64      214.10     56.29 o 
   6  10   6      165.06      139.49     58.65 o 
   7  10   6      270.68      177.27     82.61 o 
   8  10   6        5.35      -38.11     54.98 o 
   9  10   6      260.91      301.58     91.40 o 
  10  10   6       86.32      106.62     79.93 o 
 -13  11   6       12.52       83.98    164.92 o 
 -12  11   6       28.93      320.44    143.67 o 
 -11  11   6      123.07      228.09    150.94 o 
 -10  11   6      201.81      622.59     98.65 o 
  -9  11   6        0.94      -94.02     94.02 o 
  -8  11   6       39.96      134.27     76.86 o 
  -7  11   6      216.34      241.51    143.68 o 
  -6  11   6      144.07      118.47    121.26 o 
  -5  11   6        0.17      -72.85    220.57 o 
  -4  11   6      115.31      261.04    237.77 o 
  -3  11   6       48.18      221.83    176.56 o 
  -2  11   6       19.50      152.08    131.67 o 
  -1  11   6       15.48      106.96     70.56 o 
   0  11   6        0.09       35.04    109.27 o 
   1  11   6      105.40      120.51    151.77 o 
   2  11   6       22.85      181.07     88.41 o 
   3  11   6       26.48      158.85    109.27 o 
   4  11   6      212.54      187.18    101.18 o 
   5  11   6      428.84      509.94     94.10 o 
   6  11   6       94.36      139.33     58.67 o 
   7  11   6      134.51       82.59     62.79 o 
  -9  12   6        8.24      -14.55     71.02 o 
  -8  12   6       25.33      205.39    297.46 o 
  -7  12   6       69.86      238.75     83.41 o 
  -6  12   6       32.45        1.83     76.06 o 
  -5  12   6        1.68      180.33     93.08 o 
  -4  12   6       33.73      153.51     91.36 o 
  -3  12   6       48.57       30.60     84.11 o 
  -2  12   6       21.56      -72.93     94.36 o 
  -1  12   6        8.31       12.81     78.03 o 
   0  12   6      150.83      293.00     83.20 o 
   1  12   6       24.92       -6.08     95.88 o 
   2  12   6      104.31       71.84    270.14 o 
   3  12   6       33.60      139.63    196.28 o 
   4  12   6        4.11       50.59    161.88 o 
 -24   1   7      193.08      326.41    104.95 o 
 -23   1   7      287.57      330.49    104.44 o 
 -22   1   7      780.79      754.99    136.59 o 
 -21   1   7       10.23        1.69     52.41 o 
 -20   1   7     1194.12     1061.44     79.23 o 
 -19   1   7      343.47      403.46     87.06 o 
 -18   1   7      239.04      224.84    132.10 o 
 -17   1   7       63.65      156.19     58.57 o 
 -16   1   7      168.63      227.41     74.44 o 
 -15   1   7      529.33      607.86    111.83 o 
 -14   1   7      157.11      203.38     50.02 o 
 -13   1   7     2520.34     2261.31    137.60 o 
 -12   1   7     3489.54     3554.75     63.79 o 
 -11   1   7      207.09      200.14     81.93 o 
 -10   1   7      297.21      285.41     67.55 o 
  -9   1   7      917.68      921.28     66.15 o 
  -8   1   7     1924.20     2024.66     77.27 o 
  -7   1   7     7303.60     7695.70     96.20 o 
  -6   1   7       94.73       99.21     55.07 o 
  -5   1   7     1425.10     1301.36     44.35 o 
  -4   1   7     6775.54     6149.05     89.62 o 
  -3   1   7     2762.36     2742.13     55.56 o 
  -2   1   7    25790.86    29406.54    355.78 o 
  -1   1   7     3078.78     2881.16    113.11 o 
   0   1   7    20144.95    22132.49    317.16 o 
   1   1   7     8666.75     8630.79    167.98 o 
   2   1   7     2482.30     2650.71     70.74 o 
   3   1   7      249.89      293.42     58.68 o 
   4   1   7     1124.44     1370.50     40.63 o 
   5   1   7     3094.15     2844.44     44.89 o 
   6   1   7      802.53      821.57     68.80 o 
   7   1   7     2110.59     2277.80     89.32 o 
   8   1   7     4632.38     4392.21     56.95 o 
   9   1   7      880.09      766.75     47.30 o 
  10   1   7     2372.85     2060.99     71.44 o 
  11   1   7     1745.55     1719.50     98.14 o 
  12   1   7       23.91       71.89     58.17 o 
  13   1   7      948.32      998.04     62.13 o 
  14   1   7      232.34      235.46     56.32 o 
  15   1   7      396.08      287.87     63.77 o 
  16   1   7      470.75      502.82     67.00 o 
  17   1   7      147.84      148.03     73.49 o 
  18   1   7      395.31      269.96     69.95 o 
 -24   2   7      275.23      320.72     98.79 o 
 -23   2   7      353.19      320.32    130.44 o 
 -22   2   7       85.85      279.97     94.99 o 
 -21   2   7      669.63      724.31     73.97 o 
 -20   2   7       14.24      174.91    131.03 o 
 -19   2   7      916.13     1038.71    152.27 o 
 -18   2   7       33.22       52.33     66.78 o 
 -17   2   7      141.54      208.49     71.93 o 
 -16   2   7     3024.75     2814.60     67.81 o 
 -15   2   7        6.01       39.81     67.56 o 
 -14   2   7      570.41      521.45     76.26 o 
 -13   2   7      536.53      573.81     74.15 o 
 -12   2   7      883.59      948.01     83.98 o 
 -11   2   7        8.09       38.93     58.96 o 
 -10   2   7       19.59       44.47     53.24 o 
  -9   2   7     9894.34     9482.40    277.73 o 
  -8   2   7     1663.63     1802.45     91.15 o 
  -7   2   7     3174.42     3480.45    186.17 o 
  -6   2   7      482.88      422.15     33.08 o 
  -5   2   7     7264.83     6682.74    143.43 o 
  -4   2   7       25.87       86.72     65.72 o 
  -3   2   7     6411.04     6097.03    100.41 o 
  -2   2   7     1337.84     1577.91     67.00 o 
  -1   2   7    10198.80    10113.22     92.28 o 
   0   2   7     2638.99     3349.85    143.16 o 
   1   2   7     1317.08     1030.27     88.02 o 
   2   2   7     3113.52     3063.05    111.76 o 
   3   2   7       98.85       50.46     36.22 o 
   4   2   7     5588.12     5655.53     83.79 o 
   5   2   7      130.81       53.92     39.97 o 
   6   2   7     1770.63     1617.06    119.39 o 
   7   2   7     2487.59     2195.07     48.31 o 
   8   2   7      662.13      841.66     79.73 o 
   9   2   7     5317.58     5271.57     57.93 o 
  10   2   7      754.35      825.43    122.66 o 
  11   2   7      912.74      884.70     87.59 o 
  12   2   7     1589.26     1330.03     50.31 o 
  13   2   7      373.19      442.43     59.94 o 
  14   2   7      724.42      553.69     50.66 o 
  15   2   7      432.32      439.65     72.80 o 
  16   2   7      209.57      201.57     73.01 o 
  17   2   7      228.24      345.76     72.78 o 
 -24   3   7        0.07       47.11    131.36 o 
 -23   3   7        0.04       82.48    105.45 o 
 -22   3   7       43.78       52.23     68.64 o 
 -21   3   7      872.38      811.21     72.66 o 
 -20   3   7       10.25      117.56     80.75 o 
 -19   3   7     1514.27     1357.70     93.13 o 
 -18   3   7     1095.58     1029.02     69.04 o 
 -17   3   7      813.71      874.44     72.18 o 
 -16   3   7      238.36      217.62     77.26 o 
 -15   3   7     1565.02     1489.21     55.71 o 
 -14   3   7      672.18      638.24    111.30 o 
 -13   3   7        1.29       38.59     51.30 o 
 -12   3   7      225.59      213.96     49.04 o 
 -11   3   7      383.95      421.43     45.77 o 
 -10   3   7     4007.53     3487.02     97.47 o 
  -9   3   7      270.85      390.10     95.11 o 
  -8   3   7     3490.47     3319.66     83.47 o 
  -7   3   7     1319.56     1591.46     75.48 o 
  -6   3   7      155.77      188.20     52.95 o 
  -5   3   7     4040.49     4185.67     91.15 o 
  -4   3   7     2932.16     2704.32     83.38 o 
  -3   3   7     5207.66     5198.51     91.06 o 
  -2   3   7      655.53      581.39     35.14 o 
  -1   3   7     9958.30    10180.73    479.08 o 
   0   3   7      123.85      107.78     34.45 o 
   1   3   7      350.49      414.19     33.43 o 
   2   3   7      591.87      662.03     75.17 o 
   3   3   7      312.05      369.11     60.61 o 
   4   3   7     1081.70     1114.15     40.92 o 
   5   3   7      111.41       77.27     85.13 o 
   6   3   7     1627.44     1901.06     79.73 o 
   7   3   7     3301.06     2984.82    103.71 o 
   8   3   7        4.58      158.16     78.92 o 
   9   3   7      199.92      192.54    100.96 o 
  10   3   7       60.25       98.29     59.28 o 
  11   3   7      504.41      435.12     79.09 o 
  12   3   7      115.60       97.10     67.84 o 
  13   3   7       65.30      139.72     57.37 o 
  14   3   7       17.75       66.10     67.34 o 
  15   3   7      348.40      167.46    117.87 o 
  16   3   7       23.14      150.28     59.16 o 
  17   3   7      129.73      150.78     55.19 o 
 -23   4   7       23.18       52.57     61.26 o 
 -22   4   7       31.83      193.25     88.02 o 
 -21   4   7      309.13      228.18     63.08 o 
 -20   4   7      334.86      277.08    123.94 o 
 -19   4   7      735.96      633.22     61.08 o 
 -18   4   7      744.91      757.08     53.87 o 
 -17   4   7      851.42      758.13    104.77 o 
 -16   4   7      333.60      386.21    116.96 o 
 -15   4   7     1529.20     1595.66    133.55 o 
 -14   4   7     1105.98     1126.82    134.57 o 
 -13   4   7     2568.68     2605.39    122.48 o 
 -12   4   7      426.93      432.85    189.71 o 
 -11   4   7     4239.55     4139.22    200.33 o 
 -10   4   7     2590.96     2538.55     90.05 o 
  -9   4   7      443.06      395.88     47.38 o 
  -8   4   7     2713.23     2575.65    193.25 o 
  -7   4   7        8.66      136.52     46.97 o 
  -6   4   7    10237.64    10605.65    128.50 o 
  -5   4   7      328.55      407.95     52.11 o 
  -4   4   7     2089.82     1875.37     80.44 o 
  -3   4   7     2798.21     2619.65     83.98 o 
  -2   4   7        3.67      -26.20     46.58 o 
  -1   4   7     1956.42     1874.50     43.16 o 
   0   4   7      439.08      483.06     42.19 o 
   1   4   7      360.17      270.40     39.84 o 
   2   4   7     5724.95     6125.39    269.13 o 
   3   4   7      389.06      456.49     36.90 o 
   4   4   7      810.36      813.84     86.45 o 
   5   4   7      338.58      287.92     59.33 o 
   6   4   7      355.11      301.34     52.09 o 
   7   4   7      270.10      304.62     43.57 o 
   8   4   7      227.45      218.68     38.89 o 
   9   4   7      448.40      445.93     91.23 o 
  10   4   7      391.31      381.12     55.03 o 
  11   4   7        3.88       28.27     54.56 o 
  12   4   7       42.40       73.65     62.67 o 
  13   4   7       70.76       75.82     75.47 o 
  14   4   7       10.91       16.99     73.32 o 
  15   4   7       46.30       85.79     67.15 o 
  16   4   7        3.79       92.50     57.60 o 
 -22   5   7      104.17      110.94    145.70 o 
 -21   5   7       22.13      230.69    192.24 o 
 -20   5   7      103.88      190.93    159.86 o 
 -19   5   7        1.65      -16.22     61.68 o 
 -18   5   7      876.25     1050.78    189.20 o 
 -17   5   7      732.83      631.69     90.02 o 
 -16   5   7       70.83      108.31    137.10 o 
 -15   5   7     4726.13     4473.31     69.01 o 
 -14   5   7     6705.73     6494.68    192.24 o 
 -13   5   7      547.81      618.79     55.46 o 
 -12   5   7     5263.80     5330.00    300.50 o 
 -11   5   7      108.30      231.25    181.11 o 
 -10   5   7     2381.26     2230.29    127.99 o 
  -9   5   7      459.77      428.02     82.24 o 
  -8   5   7     2352.91     2323.76     60.32 o 
  -7   5   7    10805.65    10629.13    304.54 o 
  -6   5   7      544.43      396.62     53.62 o 
  -5   5   7     8641.58     8293.01    258.00 o 
  -4   5   7     5273.79     4253.68    115.85 o 
  -3   5   7     2620.78     2937.51     77.40 o 
  -2   5   7     1586.22     1569.93     98.65 o 
  -1   5   7     2670.87     2792.32     57.67 o 
   0   5   7       46.80       28.47     42.26 o 
   1   5   7      779.09      836.89     98.65 o 
   2   5   7      904.77      796.27    121.41 o 
   3   5   7     2241.57     2122.85     53.62 o 
   4   5   7     1232.33     1359.06     66.78 o 
   5   5   7       27.99       94.95     40.30 o 
   6   5   7     1162.56     1111.04     28.14 o 
   7   5   7     1458.57     1502.60    101.62 o 
   8   5   7        3.52      -13.11     67.57 o 
   9   5   7      101.74      126.93     98.67 o 
  10   5   7       98.17      178.52     54.08 o 
  11   5   7        7.55       82.59     71.09 o 
  12   5   7       62.50      112.02     98.06 o 
  13   5   7      158.73      138.98     46.90 o 
  14   5   7       28.62       57.32     81.19 o 
  15   5   7        5.84       67.48     94.26 o 
  16   5   7        3.28      127.45    111.80 o 
 -22   6   7       15.40       89.83     71.18 o 
 -21   6   7       15.67      143.48     60.64 o 
 -20   6   7        0.20      -91.77     91.77 o 
 -19   6   7       16.49      269.74    111.30 o 
 -18   6   7       92.55      160.96    183.13 o 
 -17   6   7       81.28      214.06    113.21 o 
 -16   6   7       21.84       64.87     68.82 o 
 -15   6   7       47.05      102.12    105.73 o 
 -14   6   7      211.89      165.44     71.24 o 
 -13   6   7      126.73       25.78     72.01 o 
 -12   6   7      148.62      218.82     94.10 o 
 -11   6   7       65.10      106.74    121.41 o 
 -10   6   7       38.79      169.47     72.95 o 
  -9   6   7       26.82      176.92     65.70 o 
  -8   6   7      116.53      132.59     93.59 o 
  -7   6   7      313.16      352.52     65.01 o 
  -6   6   7        1.99       -3.19    104.20 o 
  -5   6   7      585.96      645.69     58.82 o 
  -4   6   7      284.64      339.21     53.17 o 
  -3   6   7       58.15      108.21     51.28 o 
  -2   6   7       29.81       20.24     82.99 o 
  -1   6   7      949.26     1017.85     96.12 o 
   0   6   7      199.84      241.07     48.76 o 
   1   6   7       20.35      111.08     46.12 o 
   2   6   7      180.18      323.21     53.12 o 
   3   6   7      169.97      240.80    127.48 o 
   4   6   7      444.75      444.17     67.79 o 
   5   6   7       32.92       66.29     31.17 o 
   6   6   7       35.26       45.91     48.97 o 
   7   6   7        4.80       22.60     48.29 o 
   8   6   7      188.24      228.43     53.37 o 
   9   6   7       22.02       27.15     56.77 o 
  10   6   7       12.86      116.61     73.35 o 
  11   6   7       16.82       29.56     55.79 o 
  12   6   7       14.15      127.26     84.06 o 
  13   6   7        8.37       64.24     70.90 o 
  14   6   7        3.78       25.15     96.18 o 
  15   6   7       26.12      230.82     92.58 o 
 -21   7   7        4.22       98.49    111.80 o 
 -20   7   7      125.70      286.52     89.04 o 
 -19   7   7       12.35      329.22     77.17 o 
 -18   7   7      531.36      503.75     68.40 o 
 -17   7   7     1261.07     1476.83    147.21 o 
 -16   7   7        2.89       39.67     63.48 o 
 -15   7   7     1554.57     1727.21     65.97 o 
 -14   7   7      730.78      976.88    229.17 o 
 -13   7   7      181.19      214.61     96.62 o 
 -12   7   7     4447.27     3916.10     82.29 o 
 -11   7   7        6.34      -91.57     91.57 o 
 -10   7   7     4066.03     3830.67     89.32 o 
  -9   7   7     1907.84     2057.80     76.23 o 
  -8   7   7     3509.86     3240.75     94.10 o 
  -7   7   7     7626.82     6981.69    113.32 o 
  -6   7   7     1081.63     1047.11     71.68 o 
  -5   7   7     7563.96     6405.62    259.02 o 
  -4   7   7     4660.54     4536.65     82.97 o 
  -3   7   7      245.25      273.21     44.08 o 
  -2   7   7     1586.82     1561.17     88.02 o 
  -1   7   7      590.85      639.82     59.35 o 
   0   7   7      357.91      305.19     61.23 o 
   1   7   7      233.28      371.03     58.16 o 
   2   7   7        1.93      106.78     99.15 o 
   3   7   7      887.58      757.05     60.92 o 
   4   7   7      129.29      226.92     83.42 o 
   5   7   7      146.48      225.67    111.80 o 
   6   7   7       83.62      142.61     64.38 o 
   7   7   7      235.87      389.35    118.38 o 
   8   7   7       12.31       46.77     36.12 o 
   9   7   7       26.05       82.07     65.26 o 
  10   7   7        0.76      118.31     82.46 o 
  11   7   7       14.24       36.20     32.07 o 
  12   7   7       18.19       93.98     58.18 o 
  13   7   7      118.80      102.92     29.72 o 
  14   7   7       13.30       66.35     59.21 o 
 -19   8   7       16.19      100.02    116.86 o 
 -18   8   7      195.19      204.79     82.13 o 
 -17   8   7        7.66      -24.28    124.45 o 
 -16   8   7     1151.53      894.31    101.59 o 
 -15   8   7      131.36       54.33     80.65 o 
 -14   8   7      114.28      157.26    111.44 o 
 -13   8   7     1320.92     1459.90     73.50 o 
 -12   8   7      226.24      293.99     90.05 o 
 -11   8   7     3239.87     3274.95    141.49 o 
 -10   8   7      291.25      205.19     69.03 o 
  -9   8   7      807.40      667.71     78.64 o 
  -8   8   7      475.18      486.06    139.63 o 
  -7   8   7        0.72       72.54     70.68 o 
  -6   8   7     2548.99     2829.76    237.77 o 
  -5   8   7      797.98      904.86     73.44 o 
  -4   8   7     2859.84     2387.32    288.86 o 
  -3   8   7      171.53      155.29     98.21 o 
  -2   8   7      516.69      582.52     64.35 o 
  -1   8   7     1204.10      854.95     81.95 o 
   0   8   7      154.53      106.74     69.00 o 
   1   8   7     2215.85     2008.47     96.12 o 
   2   8   7     1780.51     1959.81    191.23 o 
   3   8   7      553.76      657.16     96.62 o 
   4   8   7      399.68      507.91    157.84 o 
   5   8   7      177.73      307.01    105.22 o 
   6   8   7      128.45      162.12     54.67 o 
   7   8   7       34.99       69.27     94.60 o 
   8   8   7        2.22      168.33    123.44 o 
   9   8   7        3.06       34.84     55.28 o 
  10   8   7       32.95      145.30     38.41 o 
  11   8   7       12.02      206.90     74.06 o 
  12   8   7      102.41       71.07     38.49 o 
  13   8   7      143.49      219.11     60.71 o 
 -18   9   7      483.40      388.13    168.97 o 
 -17   9   7       46.70      -37.05     80.85 o 
 -16   9   7      393.62      421.59     83.06 o 
 -15   9   7      158.93      335.75    141.13 o 
 -14   9   7        7.37      295.12     84.59 o 
 -13   9   7      130.78       73.86    200.33 o 
 -12   9   7       62.13      144.16     75.42 o 
 -11   9   7      340.34      325.30     87.41 o 
 -10   9   7        0.63      262.62    124.95 o 
  -9   9   7       51.47      219.47    110.53 o 
  -8   9   7      273.46      562.83    214.50 o 
  -7   9   7      155.46      103.57    108.82 o 
  -6   9   7        3.42      -74.95    111.05 o 
  -5   9   7        1.53       30.84     67.58 o 
  -4   9   7      101.34       14.71     74.09 o 
  -3   9   7      244.27      450.97    134.06 o 
  -2   9   7       42.34       83.98     95.11 o 
  -1   9   7      319.62      253.13     65.13 o 
   0   9   7      135.89      157.84    169.98 o 
   1   9   7      142.06      182.13     62.23 o 
   2   9   7      428.37      507.51    111.30 o 
   3   9   7      223.61      235.53     74.87 o 
   4   9   7     1010.40      795.26    154.80 o 
   5   9   7       33.98       42.15     52.29 o 
   6   9   7      281.46      466.83    142.66 o 
   7   9   7      162.83      243.02     50.08 o 
   8   9   7       16.25       13.15    179.08 o 
   9   9   7        0.46      -59.19     59.19 o 
  10   9   7        3.63      152.62    124.45 o 
  11   9   7      130.87      126.56     43.09 o 
 -16  10   7      314.26      368.65    133.58 o 
 -15  10   7        3.85      123.22     90.86 o 
 -14  10   7      296.58      332.87    161.88 o 
 -13  10   7      257.97      245.67     79.66 o 
 -12  10   7      186.20       19.84    114.01 o 
 -11  10   7       15.25       -8.03     84.99 o 
 -10  10   7       24.73       90.90     84.42 o 
  -9  10   7       62.95      304.17    208.43 o 
  -8  10   7      121.09      304.81    143.42 o 
  -7  10   7        0.86     -109.58    166.44 o 
  -6  10   7       73.09       28.69    109.49 o 
  -5  10   7      115.07      172.90    108.65 o 
  -4  10   7       20.94      283.72    166.94 o 
  -3  10   7      212.07      380.73    151.26 o 
  -2  10   7      369.46      478.69     78.73 o 
  -1  10   7      218.34      305.24     96.12 o 
   0  10   7      413.94      395.95    128.04 o 
   1  10   7       92.12      279.20     68.94 o 
   2  10   7      416.37      476.25     75.53 o 
   3  10   7        0.11       47.55    215.51 o 
   4  10   7      110.84      230.69    122.43 o 
   5  10   7      130.20      290.38    154.80 o 
   6  10   7       33.41      112.31    163.91 o 
   7  10   7      167.52      217.92     59.69 o 
   8  10   7        3.38      -30.27     99.82 o 
   9  10   7       90.28       98.36     48.18 o 
 -13  11   7       14.11       41.26     94.10 o 
 -12  11   7       43.13      187.99    136.69 o 
 -11  11   7      170.80      323.15     94.10 o 
 -10  11   7       39.75      -61.28    100.67 o 
  -9  11   7        1.59       -1.31    197.80 o 
  -8  11   7       14.34       63.99    149.22 o 
  -7  11   7        2.04      -56.48    118.38 o 
  -6  11   7       17.65        6.52     84.41 o 
  -5  11   7      119.49      256.79     82.51 o 
  -4  11   7       12.86      226.61    112.31 o 
  -3  11   7      211.41      164.41     88.18 o 
  -2  11   7      480.99      476.47     73.84 o 
  -1  11   7       39.56      253.75    101.72 o 
   0  11   7      366.14      271.08     71.59 o 
   1  11   7      399.47      493.55     79.92 o 
   2  11   7       82.68      131.35     73.16 o 
   3  11   7      348.85      460.36    250.92 o 
   4  11   7       34.74      169.98    158.85 o 
   5  11   7      275.96      464.41    162.90 o 
   6  11   7      149.42      293.42    100.17 o 
  -9  12   7       21.28      149.78    115.59 o 
  -8  12   7        0.93      -47.93    113.82 o 
  -7  12   7       16.65       79.17    103.22 o 
  -6  12   7       62.50      150.59     86.47 o 
  -5  12   7       36.75       56.58     91.01 o 
  -4  12   7       30.33      -46.15    143.67 o 
  -3  12   7        1.00       52.25     91.28 o 
  -2  12   7       80.77       59.01    124.45 o 
  -1  12   7       37.18       25.91    159.86 o 
   0  12   7        0.16      179.09     89.41 o 
   1  12   7       29.08      103.69     91.11 o 
   2  12   7       54.43      103.20    209.44 o 
 -24   0   8      160.93      360.19    128.50 o 
 -23   0   8        1.53      353.11    176.05 o 
 -22   0   8      753.54      675.87    109.27 o 
 -21   0   8      549.69      727.47    127.48 o 
 -20   0   8      144.38      342.99    108.26 o 
 -19   0   8      798.00      756.81    186.17 o 
 -18   0   8      374.73      480.59     77.91 o 
 -17   0   8       20.60       91.06     74.87 o 
 -16   0   8      950.55     1092.72     93.08 o 
 -15   0   8      330.52      195.27    153.79 o 
 -14   0   8      161.31       46.54    134.57 o 
 -13   0   8     1141.57     1034.04    103.20 o 
 -12   0   8     4568.78     4697.68    137.60 o 
 -11   0   8     6109.86     5003.24     71.84 o 
 -10   0   8     2941.22     2740.90     94.10 o 
  -9   0   8     4965.19     4534.79     51.60 o 
  -8   0   8      471.42      470.48     75.88 o 
  -7   0   8     1697.76     1742.28     61.72 o 
  -6   0   8     4158.82     3690.96    115.34 o 
  -5   0   8        0.86       95.11     79.93 o 
  -4   0   8     9259.00     8814.60    117.37 o 
  -3   0   8     2668.04     2447.49    119.39 o 
  -2   0   8     6995.89     6248.74    109.27 o 
  -1   0   8    17606.70    22058.77    245.86 o 
   0   0   8     4686.59     4440.69    146.71 o 
   1   0   8     9274.70    10165.33    213.48 o 
   2   0   8    21580.10    20621.03    105.22 o 
   3   0   8    11270.57    11668.83    239.79 o 
   4   0   8    11511.06    10869.52    333.89 o 
   5   0   8      312.80      422.92     50.59 o 
   6   0   8     8159.28     7454.77     60.71 o 
   7   0   8      915.90      995.59     55.65 o 
   9   0   8     1881.07     2451.54     63.74 o 
  10   0   8      552.66      412.81     51.60 o 
  11   0   8     1162.45     1258.65     87.01 o 
  12   0   8      412.77      326.80     81.95 o 
  13   0   8       60.92      123.44     91.06 o 
  14   0   8      201.35      312.64     72.85 o 
  15   0   8        7.94       72.85    182.12 o 
  16   0   8      265.51      295.44    112.31 o 
  17   0   8       24.94      -36.42     80.94 o 
 -24   1   8       25.72       52.29     66.35 o 
 -23   1   8      191.58      143.64    130.01 o 
 -22   1   8       74.19      124.20     69.24 o 
 -21   1   8       44.84      105.25     77.40 o 
 -20   1   8      285.78      449.23     75.18 o 
 -19   1   8      109.14      148.01    146.29 o 
 -18   1   8      185.53      300.11    111.39 o 
 -17   1   8      160.14      154.28     57.83 o 
 -16   1   8      150.07      172.69    132.08 o 
 -15   1   8      239.86      235.63     92.62 o 
 -14   1   8        0.25      127.14     75.12 o 
 -13   1   8      387.43      264.66     57.19 o 
 -12   1   8       19.38      -36.45     81.74 o 
 -11   1   8     3186.55     2941.33     75.06 o 
 -10   1   8       17.70      110.67     67.09 o 
  -9   1   8      134.71      114.69     75.43 o 
  -8   1   8     1126.24     1069.40     47.31 o 
  -7   1   8     6691.90     6194.29    204.17 o 
  -6   1   8       46.67       90.81     37.44 o 
  -5   1   8     2667.56     2468.70     87.01 o 
  -4   1   8      144.63      110.03     50.08 o 
  -3   1   8     1696.77     1392.53     93.02 o 
  -2   1   8     6610.13     6797.51    121.63 o 
  -1   1   8     2760.55     2505.64     93.00 o 
   0   1   8     9976.97     9529.39    166.99 o 
   1   1   8      599.15      602.84     63.24 o 
   2   1   8      695.34      796.27     52.61 o 
   3   1   8     5417.90     4914.25     49.78 o 
   4   1   8      216.31      524.07    106.24 o 
   5   1   8     4126.57     3915.94     52.15 o 
   6   1   8      972.22     1196.93    126.47 o 
   7   1   8     4380.48     4859.20     58.29 o 
   8   1   8       92.85       40.16     45.32 o 
   9   1   8       23.55       33.52     49.52 o 
  10   1   8      113.03       11.80     85.63 o 
  11   1   8      104.15      190.21     80.94 o 
  12   1   8      193.23      193.16     28.84 o 
  13   1   8       12.33      111.28     26.47 o 
  14   1   8       17.98       64.18     76.40 o 
  15   1   8      133.74      127.96    104.66 o 
  16   1   8       88.75       82.52     62.80 o 
  17   1   8        9.57      -93.59     93.59 o 
 -24   2   8        1.78       82.08    153.79 o 
 -23   2   8      117.11       22.95    193.89 o 
 -22   2   8        6.18      -19.45     84.34 o 
 -21   2   8      165.77      338.78    117.37 o 
 -20   2   8      153.27      136.29     72.61 o 
 -19   2   8       81.41      102.19    169.98 o 
 -18   2   8       47.53       27.42     54.14 o 
 -17   2   8      344.42      473.99    126.86 o 
 -16   2   8     1013.97     1167.87    105.57 o 
 -15   2   8        9.23      139.67     55.29 o 
 -14   2   8      230.13      236.37     61.00 o 
 -13   2   8      961.78      985.35     81.92 o 
 -12   2   8     1377.86     1380.36     68.70 o 
 -11   2   8      667.48      726.49     71.47 o 
 -10   2   8     2530.30     2404.61     57.97 o 
  -9   2   8      272.22      252.92     38.95 o 
  -8   2   8      179.37      315.97     48.55 o 
  -7   2   8    11940.37    12201.18    402.63 o 
  -6   2   8     1205.22     1182.57     46.12 o 
  -5   2   8    14692.45    14948.72    380.93 o 
  -4   2   8     4495.99     5052.92    128.50 o 
  -3   2   8     4044.99     4450.36     99.34 o 
  -2   2   8    35059.13    39221.21     98.17 o 
  -1   2   8     2268.67     2185.80     75.67 o 
   0   2   8      226.40      365.88     66.20 o 
   1   2   8    16779.83    17063.08    171.25 o 
   2   2   8     2439.44     2453.82     51.67 o 
   3   2   8     1870.01     2028.70     78.92 o 
   4   2   8       49.16      137.93     43.64 o 
   5   2   8     1172.24     1021.67     46.97 o 
   6   2   8     1436.38     1358.16     57.67 o 
   7   2   8      229.05      340.79     47.61 o 
   8   2   8      796.96      990.53    123.44 o 
   9   2   8     4323.31     3850.82     56.78 o 
  10   2   8      451.52      484.30     76.28 o 
  11   2   8       28.44       79.91     57.17 o 
  12   2   8      982.88     1060.00     56.06 o 
  13   2   8      696.69      656.16     56.44 o 
  14   2   8        3.98       24.84     54.55 o 
  15   2   8      174.85      123.89     61.45 o 
  16   2   8       36.37      144.96     60.65 o 
  17   2   8      172.89      199.48     94.79 o 
 -24   3   8       21.68      155.41     79.88 o 
 -23   3   8      403.46      425.49     98.14 o 
 -22   3   8      179.26      339.32    161.38 o 
 -21   3   8      125.34      175.17     89.21 o 
 -20   3   8      396.14      404.74     80.69 o 
 -19   3   8      213.51      218.53     77.19 o 
 -18   3   8     1065.27      884.81     72.88 o 
 -17   3   8      565.67      590.38    103.43 o 
 -16   3   8      294.88      379.60    124.59 o 
 -15   3   8     1169.76     1050.72    109.45 o 
 -14   3   8      292.12      330.98     82.87 o 
 -13   3   8      930.99      731.92     42.93 o 
 -12   3   8     1486.34     1577.09     72.13 o 
 -11   3   8      107.10      132.04     58.67 o 
 -10   3   8     5362.90     4931.06    163.91 o 
  -9   3   8      939.19      785.05     75.38 o 
  -8   3   8     3095.93     2793.74     74.30 o 
  -7   3   8     4202.13     4138.54    145.70 o 
  -6   3   8     1321.25     1489.78     86.06 o 
  -5   3   8     6691.74     6297.86    123.94 o 
  -4   3   8      443.25      429.74     48.94 o 
  -3   3   8     6562.36     6188.36    145.70 o 
  -2   3   8      790.37      881.79     37.89 o 
  -1   3   8      647.72      861.02     94.10 o 
   0   3   8      674.96      506.77     52.11 o 
   1   3   8     1695.31     1452.34     50.04 o 
   2   3   8     3596.33     3290.72     94.97 o 
   3   3   8     1559.42     1476.10     72.16 o 
   4   3   8      845.15      771.20     83.98 o 
   5   3   8     3165.64     3273.10    176.05 o 
   6   3   8       58.92       19.39     64.91 o 
   7   3   8      948.51     1061.73     91.60 o 
   8   3   8     1052.62      880.14     60.20 o 
   9   3   8      372.80      231.22     87.01 o 
  10   3   8      800.41      757.75     88.53 o 
  11   3   8      193.96      175.83     98.65 o 
  12   3   8       45.68      162.25     80.94 o 
  13   3   8      261.63      167.92     58.35 o 
  14   3   8       63.10       18.53     58.18 o 
  15   3   8      225.78      321.28     61.04 o 
  16   3   8       61.71      145.24     63.50 o 
 -23   4   8        1.98      238.15    135.83 o 
 -22   4   8      170.75      191.88     97.64 o 
 -21   4   8       21.66      -80.09    117.50 o 
 -20   4   8      745.54      701.12    149.74 o 
 -19   4   8      524.38      678.07    126.47 o 
 -18   4   8       48.93       96.52    127.58 o 
 -17   4   8     1394.61     1184.38    104.79 o 
 -16   4   8     1122.77     1272.89    111.92 o 
 -15   4   8      745.31      835.82     89.40 o 
 -14   4   8     3073.68     2984.16     87.02 o 
 -13   4   8     3039.77     3036.94     78.69 o 
 -12   4   8      132.93      136.36     85.85 o 
 -11   4   8      937.13      964.17     87.99 o 
 -10   4   8      710.87      651.97     50.04 o 
  -9   4   8     1769.12     1950.58    100.17 o 
  -8   4   8     4488.70     4281.59    124.45 o 
  -7   4   8       68.28      158.09     76.19 o 
  -6   4   8    10886.62    10405.38     66.07 o 
  -5   4   8     1105.06     1151.97     68.80 o 
  -4   4   8       20.66       78.91     44.01 o 
  -3   4   8     1891.16     1604.14    180.60 o 
  -2   4   8     5761.81     6806.87    377.90 o 
  -1   4   8       56.88       56.45     40.47 o 
   0   4   8     4503.99     4799.25    136.59 o 
   1   4   8     1122.33     1356.25     43.91 o 
   2   4   8      678.45      673.74     40.25 o 
   3   4   8     1070.40     1219.82     37.91 o 
   4   4   8      256.58      171.63     43.96 o 
   5   4   8      705.17      853.94     86.27 o 
   6   4   8       22.57      146.46     49.72 o 
   7   4   8      746.40      789.98     95.44 o 
   8   4   8        1.11       24.48     77.65 o 
   9   4   8      151.09      126.35     49.58 o 
  10   4   8      538.88      523.86     69.81 o 
  11   4   8      100.86      127.75     52.30 o 
  12   4   8       38.11       85.31     79.40 o 
  13   4   8      436.45      417.00     59.59 o 
  14   4   8      106.91      153.36     79.52 o 
  15   4   8      271.37      358.20     99.15 o 
  16   4   8      173.71      195.13     54.98 o 
 -23   5   8       83.16      108.26     94.10 o 
 -22   5   8       99.85      211.00     82.42 o 
 -21   5   8        3.04       -7.03     76.11 o 
 -20   5   8      184.78      488.17    204.88 o 
 -19   5   8        6.03      279.25     80.94 o 
 -18   5   8       19.83       29.08     65.04 o 
 -17   5   8       53.65       49.16     63.63 o 
 -16   5   8      311.42      262.05    182.12 o 
 -15   5   8      810.97     1111.96    141.14 o 
 -14   5   8      333.18      422.65     93.58 o 
 -13   5   8     1126.47     1126.06     69.36 o 
 -12   5   8      582.38      465.42     93.08 o 
 -11   5   8      268.83      377.94     99.66 o 
 -10   5   8      233.54      308.14     51.84 o 
  -9   5   8      444.22      643.30    100.67 o 
  -8   5   8     2297.36     2066.05    244.85 o 
  -7   5   8       25.02       27.36     43.89 o 
  -6   5   8     1607.70     1528.80    103.20 o 
  -5   5   8       32.05       65.78     50.47 o 
  -4   5   8      579.50      644.13     53.96 o 
  -3   5   8     1922.75     2215.61     57.34 o 
  -2   5   8      202.24      128.11    153.28 o 
  -1   5   8     2414.59     2186.16     52.45 o 
   0   5   8     1271.22     1440.25     46.96 o 
   1   5   8       66.40       60.01     45.38 o 
   2   5   8       84.34      109.27    100.17 o 
   3   5   8      194.41      158.24     41.48 o 
   4   5   8        5.92       30.35    133.55 o 
   5   5   8        2.08       86.00    128.50 o 
   6   5   8      213.53      191.03     58.18 o 
   7   5   8       22.37      114.24     68.81 o 
   8   5   8      188.98      216.14     78.18 o 
   9   5   8      500.33      478.67     88.69 o 
  10   5   8      475.59      537.85     67.06 o 
  11   5   8       41.81       41.39     35.80 o 
  12   5   8       39.54       97.09     52.51 o 
  13   5   8        0.49       30.25     77.21 o 
  14   5   8      205.47      178.41     89.04 o 
  15   5   8       22.70      -32.38     53.43 o 
 -22   6   8       28.18      290.46     70.82 o 
 -21   6   8      223.65      169.89     65.08 o 
 -20   6   8       14.70      170.71     82.58 o 
 -19   6   8      737.66      723.79     70.25 o 
 -18   6   8       40.42      112.81    258.00 o 
 -17   6   8     1436.93     1472.58     78.82 o 
 -16   6   8     2530.79     2208.69     88.53 o 
 -15   6   8      322.71      260.61     69.79 o 
 -14   6   8     3289.10     3163.34    250.92 o 
 -13   6   8     4303.68     4318.84    326.80 o 
 -12   6   8      372.98      230.44     96.62 o 
 -11   6   8     3067.17     3091.11    145.70 o 
 -10   6   8       94.85       93.63     73.23 o 
  -9   6   8     6239.84     5672.02    325.79 o 
  -8   6   8      418.97      435.34     55.62 o 
  -7   6   8     9054.00     8640.70     83.01 o 
  -6   6   8     7871.56     6974.05    226.64 o 
  -5   6   8      100.07      215.06     74.37 o 
  -4   6   8     3724.82     3278.36    195.27 o 
  -3   6   8        5.78        7.08    126.47 o 
  -2   6   8      312.81      433.31     94.10 o 
  -1   6   8        9.56       15.18    131.53 o 
   0   6   8      303.19      353.87     53.82 o 
   1   6   8      497.41      484.32     50.44 o 
   2   6   8        6.61      -56.48     75.88 o 
   3   6   8       19.91      -46.19     92.68 o 
   4   6   8       36.37       28.33     96.12 o 
   5   6   8      165.04      214.50    151.77 o 
   6   6   8        8.26       99.34     52.46 o 
   7   6   8      129.45       97.44     53.94 o 
   8   6   8       61.71      137.78     52.65 o 
   9   6   8      186.35      255.18     47.24 o 
  10   6   8       36.35        0.93     27.07 o 
  11   6   8       89.59       87.42     58.59 o 
  12   6   8        9.79       22.02    108.30 o 
  13   6   8       91.04      123.25     57.16 o 
  14   6   8      109.98       96.52    104.21 o 
 -21   7   8        1.32        8.38    154.34 o 
 -20   7   8       51.71      357.16    215.51 o 
 -19   7   8        3.40      134.21     79.98 o 
 -18   7   8      404.16      428.45     76.41 o 
 -17   7   8      167.20      255.47     81.59 o 
 -16   7   8      524.19      740.97    206.91 o 
 -15   7   8      938.64     1004.21     76.53 o 
 -14   7   8       79.97      238.51    134.83 o 
 -13   7   8      739.38      945.63    104.21 o 
 -12   7   8     1336.85     1259.68     61.86 o 
 -11   7   8       63.29      204.11    148.23 o 
 -10   7   8      735.25      733.79    101.09 o 
  -9   7   8        7.26      283.67    215.00 o 
  -8   7   8     1037.53      996.39    133.53 o 
  -7   7   8     1162.12     1004.96     96.12 o 
  -6   7   8     3443.98     3652.39    101.18 o 
  -5   7   8     4665.17     4001.93    116.43 o 
  -4   7   8      405.47      432.44     58.57 o 
  -3   7   8     1145.39      875.19    134.57 o 
  -2   7   8       13.03       39.73     77.40 o 
  -1   7   8        2.68      244.76    137.60 o 
   0   7   8       41.64       50.98     61.87 o 
   1   7   8      281.51      270.37     60.20 o 
   2   7   8      207.03      244.08     60.13 o 
   3   7   8       17.49       38.01     49.53 o 
   4   7   8      199.84      318.71    106.24 o 
   5   7   8      136.04       94.10    137.60 o 
   6   7   8       38.63       24.23     36.33 o 
   7   7   8       16.78       50.59     54.64 o 
   8   7   8       81.05      141.21     55.63 o 
   9   7   8       10.22       53.62    142.66 o 
  10   7   8        3.96       62.69     30.86 o 
  11   7   8        7.97       48.02     49.79 o 
  12   7   8        1.87       72.61     53.17 o 
  13   7   8       89.65      166.31     60.20 o 
 -19   8   8      210.37      154.55     96.57 o 
 -18   8   8        2.35      118.38    152.78 o 
 -17   8   8      286.78      272.51    115.85 o 
 -16   8   8      178.08      124.73     84.99 o 
 -15   8   8       10.74      -36.85     72.44 o 
 -14   8   8      479.62      395.12     74.03 o 
 -13   8   8      112.81      259.14     74.91 o 
 -12   8   8      350.74      451.78    169.98 o 
 -11   8   8        1.09       60.33    118.38 o 
 -10   8   8       27.87      -80.86    110.79 o 
  -9   8   8      665.94      820.32     77.86 o 
  -8   8   8       28.60      104.66     71.74 o 
  -7   8   8      427.10      380.73     70.43 o 
  -6   8   8       91.05       68.94     73.68 o 
  -5   8   8      282.25      207.20     71.93 o 
  -4   8   8      214.13      138.22     71.13 o 
  -3   8   8     1821.35     1747.52    110.39 o 
  -2   8   8       84.83       84.83     68.49 o 
  -1   8   8       48.59      158.85    181.11 o 
   0   8   8        6.71      106.92     89.04 o 
   1   8   8       96.65      194.60     68.78 o 
   2   8   8       18.78      125.46    139.63 o 
   3   8   8      115.89       24.28    132.54 o 
   4   8   8      583.31      576.71    203.37 o 
   5   8   8      102.12      142.66    173.01 o 
   6   8   8       88.16      149.74    136.59 o 
   7   8   8       24.61       35.23     39.88 o 
   8   8   8       40.10      108.74     64.76 o 
   9   8   8       79.43      132.85     37.67 o 
  10   8   8      180.50      264.40     63.48 o 
  11   8   8      194.84      216.65     33.89 o 
  12   8   8       24.50       74.36     46.04 o 
 -18   9   8      541.28      592.62     95.32 o 
 -17   9   8      267.06      242.83    155.81 o 
 -16   9   8      199.15      354.83     86.00 o 
 -15   9   8      949.52      705.48     98.14 o 
 -14   9   8      503.24      332.17    217.03 o 
 -13   9   8     1086.14     1093.09     83.63 o 
 -12   9   8      904.90      934.75     87.73 o 
 -11   9   8      443.40      256.05    134.57 o 
 -10   9   8      645.80      623.82    125.31 o 
  -9   9   8       26.27      119.16    121.41 o 
  -8   9   8     1035.32      998.69     67.06 o 
  -7   9   8      460.62      475.24     82.46 o 
  -6   9   8        4.88      213.54    158.34 o 
  -5   9   8      330.95      346.03    115.34 o 
  -4   9   8      373.28      457.80     71.52 o 
  -3   9   8      186.52      291.05     67.93 o 
  -2   9   8      431.53      426.97     83.98 o 
  -1   9   8       90.41      213.60     61.75 o 
   0   9   8      546.57      655.10    121.92 o 
   1   9   8      435.44      438.73     59.02 o 
   2   9   8      313.96      283.70    105.84 o 
   3   9   8      458.61      439.82     71.84 o 
   4   9   8       94.70       96.12    106.24 o 
   5   9   8      344.59      484.64    167.96 o 
   6   9   8       14.88      203.37    150.75 o 
   7   9   8      140.64      209.44    106.24 o 
   8   9   8       37.80      209.44    151.77 o 
   9   9   8        0.34       21.73     54.13 o 
  10   9   8      130.98      186.76     77.73 o 
 -16  10   8        1.13       87.53     94.68 o 
 -15  10   8        0.86      186.50    149.27 o 
 -14  10   8       64.34      240.19     77.63 o 
 -13  10   8       13.70      113.32    178.07 o 
 -12  10   8      753.90      526.61     97.64 o 
 -11  10   8      400.78      539.06     92.68 o 
 -10  10   8      245.34      133.84    147.72 o 
  -9  10   8      401.37      480.81    141.63 o 
  -8  10   8        0.53      -68.88     90.05 o 
  -7  10   8       79.35      -25.32    123.94 o 
  -6  10   8        1.36      -35.56     82.66 o 
  -5  10   8      405.32      414.69     83.98 o 
  -4  10   8      421.80      579.71    141.14 o 
  -3  10   8       16.13      122.56     75.84 o 
  -2  10   8      525.14      937.08    208.43 o 
  -1  10   8      543.85      502.05     82.08 o 
   0  10   8       72.34      211.58    115.87 o 
   1  10   8      201.51      131.41     61.88 o 
   2  10   8      181.48      316.30     70.32 o 
   3  10   8      149.25      124.45     77.91 o 
   4  10   8      210.01      281.27    235.74 o 
   5  10   8       38.39      -11.13    200.33 o 
   6  10   8      398.62      390.55     98.14 o 
   7  10   8       40.03       71.84    122.43 o 
   8  10   8        4.48       -3.04    134.57 o 
 -13  11   8       10.19       57.08    132.04 o 
 -12  11   8       14.80       30.44     98.05 o 
 -11  11   8       15.10     -153.79    153.79 o 
 -10  11   8        3.36      -99.15     99.15 o 
  -9  11   8       28.69       41.13    122.72 o 
  -8  11   8       30.59      116.35     83.29 o 
  -7  11   8      115.26      124.36     88.84 o 
  -6  11   8      174.59      294.21     89.27 o 
  -5  11   8       46.70      170.26    108.77 o 
  -4  11   8      160.06      168.79     85.49 o 
  -3  11   8       11.71      207.93    156.83 o 
  -2  11   8      124.01      253.01     83.88 o 
  -1  11   8       77.68      331.64    188.70 o 
   0  11   8      260.44      229.14     99.15 o 
   1  11   8       25.14      110.43     90.29 o 
   2  11   8      302.69      649.74    227.65 o 
   3  11   8       18.43      -27.32    129.51 o 
   4  11   8        5.48      -11.13    145.70 o 
   5  11   8        1.75       97.13    148.73 o 
  -8  12   8        7.54       84.11    169.47 o 
  -7  12   8        3.14       87.83     95.11 o 
  -6  12   8       83.89      133.38     84.34 o 
  -5  12   8        9.77       15.18    179.08 o 
  -4  12   8      278.80      183.13    119.39 o 
  -3  12   8       28.49       14.16    161.88 o 
  -2  12   8      282.23      258.00    180.10 o 
  -1  12   8      666.86      632.82     92.46 o 
   0  12   8        0.19       90.16     96.12 o 
   1  12   8      953.21      807.62     82.46 o 
 -24   1   9       55.09      168.32    123.94 o 
 -23   1   9       24.00       86.98    115.12 o 
 -22   1   9       36.09      175.69    118.88 o 
 -21   1   9      754.74      699.82     79.27 o 
 -20   1   9      771.91      807.31     95.87 o 
 -19   1   9      251.93      378.39    109.27 o 
 -18   1   9      182.31      224.51     94.18 o 
 -17   1   9      203.70      308.83     77.30 o 
 -16   1   9      208.16      237.59     76.71 o 
 -15   1   9      531.42      539.42     97.10 o 
 -14   1   9      956.69      847.13     93.58 o 
 -13   1   9     1002.84      945.90     77.11 o 
 -12   1   9       28.55      -12.19     55.55 o 
 -11   1   9     2749.61     2800.68     41.92 o 
 -10   1   9     3908.36     3459.41    108.29 o 
  -9   1   9       20.30      -40.82     40.82 o 
  -8   1   9       42.79       14.47     68.31 o 
  -7   1   9      244.51      353.65     49.52 o 
  -6   1   9      557.82      594.95     69.39 o 
  -5   1   9       58.19      112.30     64.39 o 
  -4   1   9     1174.61     1118.44     56.46 o 
  -3   1   9    11246.18    11821.08    140.62 o 
  -2   1   9     4837.40     4893.59    109.20 o 
  -1   1   9    13277.21    13568.80    205.95 o 
   0   1   9     7994.04     7619.29    154.06 o 
   1   1   9     1741.46     1886.28     70.45 o 
   2   1   9    10953.40    10742.58    242.83 o 
   3   1   9     3539.62     3401.36     75.38 o 
   4   1   9     2910.71     2577.68    166.44 o 
   5   1   9     3337.82     3562.61     74.87 o 
   6   1   9     1302.01     1363.93     66.78 o 
   7   1   9     2363.40     2338.48     56.66 o 
   8   1   9      858.78      767.26     49.59 o 
   9   1   9      216.79      228.26     87.01 o 
  10   1   9     1592.07     1356.55     89.04 o 
  11   1   9      113.50      155.06     71.68 o 
  12   1   9       60.03      241.35    127.48 o 
  13   1   9       69.32      186.22     96.91 o 
  14   1   9       12.77      196.81    139.12 o 
  15   1   9       56.05       33.79     56.75 o 
  16   1   9        9.26      -47.94     59.92 o 
 -24   2   9       56.78      105.91     89.70 o 
 -23   2   9       76.85      100.32    108.68 o 
 -22   2   9        2.54      -23.84    134.57 o 
 -21   2   9       53.59       82.56     84.19 o 
 -20   2   9      900.76     1006.28    142.66 o 
 -19   2   9       39.37       45.15     96.95 o 
 -18   2   9      253.87      340.78    112.81 o 
 -17   2   9        8.02       41.95     49.72 o 
 -16   2   9      158.02      254.01    113.82 o 
 -15   2   9       13.50       90.12     70.77 o 
 -14   2   9       29.20      142.37     56.15 o 
 -13   2   9      350.56      368.05     65.39 o 
 -12   2   9     2022.94     1778.30     73.02 o 
 -11   2   9     1847.01     1931.00    153.79 o 
 -10   2   9       54.73       87.91     69.07 o 
  -9   2   9     5451.84     5532.48    143.17 o 
  -8   2   9     1405.78     1362.91     84.11 o 
  -7   2   9        7.86        1.76     49.68 o 
  -6   2   9     3662.29     3612.04     89.44 o 
  -5   2   9     1685.02     1706.86     80.22 o 
  -4   2   9     5789.24     5329.50    127.38 o 
  -3   2   9     6289.67     6315.12    223.60 o 
  -2   2   9    10256.20    10098.45    178.18 o 
  -1   2   9     5967.97     6242.34    239.24 o 
   0   2   9     1351.44     1441.39     79.42 o 
   1   2   9     1842.80     1650.39     49.41 o 
   2   2   9       65.11       29.18     53.27 o 
   3   2   9     3546.10     3286.25    151.77 o 
   4   2   9      655.66      621.24     53.60 o 
   5   2   9     2111.18     2116.39     89.46 o 
   6   2   9     4064.96     3767.07    101.09 o 
   7   2   9      385.01      289.06     52.28 o 
   8   2   9     1802.01     2070.71     55.87 o 
   9   2   9      712.96      701.34     48.61 o 
  10   2   9        0.77      111.38    112.31 o 
  11   2   9      527.74      390.87     57.67 o 
  12   2   9        0.78      -45.49     65.62 o 
  13   2   9      168.19      140.83     57.83 o 
  14   2   9        1.67       74.47     57.25 o 
  15   2   9       28.43        4.47     58.91 o 
  16   2   9       73.20      245.68    179.59 o 
 -24   3   9       95.38      158.34    108.18 o 
 -23   3   9        7.28       -8.03    149.24 o 
 -22   3   9      113.85       16.78    141.65 o 
 -21   3   9        4.35       57.53    121.92 o 
 -20   3   9      294.39      240.13     74.94 o 
 -19   3   9      504.10      428.12     79.48 o 
 -18   3   9        1.03      102.71    136.27 o 
 -17   3   9      493.47      544.45     95.35 o 
 -16   3   9       45.54       69.36     90.90 o 
 -15   3   9     1172.93     1138.02     77.42 o 
 -14   3   9     4716.02     4758.56    204.38 o 
 -13   3   9      337.05      496.78     88.02 o 
 -12   3   9     4672.04     4251.77     78.26 o 
 -11   3   9     3781.62     3464.61     79.55 o 
 -10   3   9     1874.57     1801.60     80.85 o 
  -9   3   9     1719.79     1840.38     84.41 o 
  -8   3   9      575.14      537.62     61.96 o 
  -7   3   9     1605.01     1710.21     47.96 o 
  -6   3   9     3743.57     3652.27     84.27 o 
  -5   3   9     6068.76     6310.69    164.92 o 
  -4   3   9     1735.19     1774.89    132.53 o 
  -3   3   9      282.09      161.99     47.48 o 
  -2   3   9    13225.53    12128.73    202.36 o 
  -1   3   9        2.80       23.56     65.56 o 
   0   3   9       22.74       -8.61     36.65 o 
   1   3   9     2733.67     2520.94     99.04 o 
   2   3   9      106.47      116.88     31.84 o 
   3   3   9        6.65       81.97     51.09 o 
   4   3   9      323.00      362.99     46.74 o 
   5   3   9      115.67      161.35     48.18 o 
   6   3   9       52.30       75.07     52.21 o 
   7   3   9      167.69      142.30     51.41 o 
   8   3   9     2231.49     2283.07    108.29 o 
   9   3   9      160.43      352.88     89.04 o 
  10   3   9      669.79      598.98     89.54 o 
  11   3   9      738.50      752.09     97.64 o 
  12   3   9      505.91      442.79     66.27 o 
  13   3   9      186.85      234.16     57.34 o 
  14   3   9      300.27      331.58    100.51 o 
  15   3   9       21.10       34.03     77.30 o 
 -23   4   9       54.64     -106.24    106.24 o 
 -22   4   9      495.00      311.05     99.67 o 
 -21   4   9      430.65      399.06     67.41 o 
 -20   4   9      227.88      206.53     82.84 o 
 -19   4   9     1202.03     1122.59    110.71 o 
 -18   4   9       62.66        6.81     83.33 o 
 -17   4   9     1017.50     1090.22     74.56 o 
 -16   4   9      428.22      250.03     83.33 o 
 -15   4   9      990.64      880.76     56.89 o 
 -14   4   9     1235.41     1142.43    133.55 o 
 -13   4   9       31.31       99.09     81.23 o 
 -12   4   9     1912.51     1754.86     60.88 o 
 -11   4   9      456.53      466.45     78.99 o 
 -10   4   9     1514.36     1379.90     56.15 o 
  -9   4   9     3481.30     3494.80    101.18 o 
  -8   4   9     1830.02     1833.11     53.62 o 
  -7   4   9     2569.31     2432.35     49.64 o 
  -6   4   9      377.17      407.04     43.19 o 
  -5   4   9     2552.07     2150.62     91.06 o 
  -4   4   9      824.62      809.55     50.59 o 
  -3   4   9      490.68      530.34     62.65 o 
  -2   4   9     2460.50     2231.93     52.21 o 
  -1   4   9      752.05      672.58     43.00 o 
   0   4   9      154.28      246.25     46.14 o 
   1   4   9      718.86      650.78     82.97 o 
   2   4   9      530.11      713.55     90.55 o 
   3   4   9        4.52       40.11     59.09 o 
   4   4   9     1504.72     1420.33     70.32 o 
   5   4   9      287.14      337.69     88.24 o 
   6   4   9     1400.19     1335.69     83.79 o 
   7   4   9     1539.60     1514.63     91.06 o 
   8   4   9       89.45      133.19     53.94 o 
   9   4   9     1722.93     1739.87     56.08 o 
  10   4   9       18.45       34.69     49.00 o 
  11   4   9       58.25      103.39     56.53 o 
  12   4   9       32.36      126.74     48.81 o 
  13   4   9      196.62      316.69    155.81 o 
  14   4   9       84.53      310.04     86.51 o 
  15   4   9        1.94      240.21    146.20 o 
 -23   5   9      348.85      369.56    111.80 o 
 -22   5   9       23.70      114.51     62.23 o 
 -21   5   9      130.14      224.62     75.73 o 
 -20   5   9      127.48      156.79     77.10 o 
 -19   5   9      972.42     1066.04     66.25 o 
 -18   5   9     1658.81     1675.38     73.08 o 
 -17   5   9        4.64      147.94     76.39 o 
 -16   5   9     1276.64     1171.64    186.17 o 
 -15   5   9     3023.09     3151.12    215.51 o 
 -14   5   9      724.23      758.38     70.42 o 
 -13   5   9     2616.11     2489.35    162.39 o 
 -12   5   9     1230.67     1297.10    117.37 o 
 -11   5   9      532.89      492.94    101.72 o 
 -10   5   9     1090.33     1062.37     65.77 o 
  -9   5   9      400.29      563.01    154.30 o 
  -8   5   9     7798.26     7453.86     62.64 o 
  -7   5   9      104.36       99.23     46.09 o 
  -6   5   9     4058.80     4152.33     72.85 o 
  -5   5   9     3214.30     2591.16    130.52 o 
  -4   5   9      583.69      701.25     46.42 o 
  -3   5   9       12.62       30.35    120.40 o 
  -2   5   9      996.42     1084.27    135.58 o 
  -1   5   9      108.75      198.84     61.21 o 
   0   5   9        3.67      118.60     80.70 o 
   1   5   9      251.01      341.80     44.93 o 
   2   5   9       48.48       34.40    101.18 o 
   3   5   9      149.50      232.17     79.82 o 
   4   5   9      299.50      215.51    205.39 o 
   5   5   9     1918.87     1916.31    198.31 o 
   6   5   9      119.93      161.99     52.55 o 
   7   5   9      129.87      169.98    138.61 o 
   8   5   9      708.05      684.76     94.99 o 
   9   5   9       39.14      133.95     58.68 o 
  10   5   9       21.35       92.64     90.55 o 
  11   5   9       41.90      280.62    190.21 o 
  12   5   9      430.69      394.96     93.59 o 
  13   5   9        9.94       31.94    166.94 o 
  14   5   9      499.20      550.70     64.33 o 
 -22   6   9       53.86      224.70    102.14 o 
 -21   6   9        0.31      106.98    160.37 o 
 -20   6   9       21.28      -68.80     98.14 o 
 -19   6   9        1.00      294.69    162.90 o 
 -18   6   9       11.99      -44.75     76.30 o 
 -17   6   9       59.98      259.37    120.40 o 
 -16   6   9       23.17      308.69    133.05 o 
 -15   6   9      338.55      351.00     73.37 o 
 -14   6   9      112.22      140.30    134.81 o 
 -13   6   9        8.46      -25.15    121.41 o 
 -12   6   9        7.05       71.85     74.94 o 
 -11   6   9       76.23       77.91    146.71 o 
 -10   6   9        9.77      -75.88    155.81 o 
  -9   6   9      535.11      427.98    107.25 o 
  -8   6   9        0.08      -37.55     60.52 o 
  -7   6   9      608.65      498.22     55.13 o 
  -6   6   9       47.89      142.78     88.85 o 
  -5   6   9     2538.79     2452.63     78.41 o 
  -4   6   9       24.99       58.83     54.88 o 
  -3   6   9      231.68      120.18     57.34 o 
  -2   6   9      234.79      306.49     99.65 o 
  -1   6   9      106.46      199.32    122.43 o 
   0   6   9        0.01       80.11     53.47 o 
   1   6   9        1.14       52.61     55.65 o 
   2   6   9       15.79        7.69     54.68 o 
   3   6   9      107.15      141.38     81.35 o 
   4   6   9       50.37      132.54     96.12 o 
   5   6   9      258.66      328.83    132.54 o 
   6   6   9      147.48      140.64    104.21 o 
   7   6   9       44.97       47.55    105.22 o 
   8   6   9       35.31      135.58    190.21 o 
   9   6   9       61.53      117.37    185.16 o 
  10   6   9       33.47      133.55    288.36 o 
  11   6   9       14.31       49.10     87.01 o 
  12   6   9       20.54       53.14     93.59 o 
  13   6   9       60.80      119.68     81.91 o 
 -21   7   9      103.30      213.57     85.78 o 
 -20   7   9      261.31      293.65     77.79 o 
 -19   7   9       19.51      105.46    155.31 o 
 -18   7   9      617.26      699.26     80.51 o 
 -17   7   9       67.34       36.22     76.74 o 
 -16   7   9      862.91     1062.37    133.55 o 
 -15   7   9      432.31      437.20     58.75 o 
 -14   7   9      286.08      307.24     76.45 o 
 -13   7   9      558.25      740.18     74.87 o 
 -12   7   9     1010.67      971.20     94.10 o 
 -11   7   9       94.25      106.71     91.31 o 
 -10   7   9      474.48      384.48    168.97 o 
  -9   7   9      257.42      369.30    153.79 o 
  -8   7   9        4.80       54.41    110.86 o 
  -7   7   9      765.40      780.45     72.26 o 
  -6   7   9       47.25       91.72     67.94 o 
  -5   7   9     1167.52     1239.74     85.28 o 
  -4   7   9      145.00      421.26    100.67 o 
  -3   7   9      338.91      417.86    147.72 o 
  -2   7   9      107.12      167.19     74.87 o 
  -1   7   9      780.79      692.54     90.55 o 
   0   7   9     1805.96     1974.80     84.99 o 
   1   7   9      205.05      135.31    108.26 o 
   2   7   9       43.05       51.01     64.34 o 
   3   7   9      932.39     1002.45     95.11 o 
   4   7   9     1016.37     1028.98    131.53 o 
   5   7   9       22.10      106.24    114.33 o 
   6   7   9       45.22      107.25    185.16 o 
   7   7   9        4.51       17.20    181.11 o 
   8   7   9       93.91      117.37    169.98 o 
   9   7   9       26.77      208.43    144.68 o 
  10   7   9        7.17       71.84    174.03 o 
  11   7   9       90.59       81.95    140.64 o 
  12   7   9      260.10      273.18    185.16 o 
 -19   8   9      549.62      640.84     90.55 o 
 -18   8   9        0.19      -39.29     80.11 o 
 -17   8   9      592.54      479.58    200.33 o 
 -16   8   9      158.65      288.28     66.49 o 
 -15   8   9      248.90      320.34    151.26 o 
 -14   8   9      623.27      673.21     79.25 o 
 -13   8   9       95.14       54.64    120.40 o 
 -12   8   9     1229.13     1304.38     84.34 o 
 -11   8   9       87.49      137.28    107.75 o 
 -10   8   9     1593.85     1468.58     82.23 o 
  -9   8   9      443.98      590.06    117.37 o 
  -8   8   9      133.39      143.90     75.92 o 
  -7   8   9      336.13      370.44     69.46 o 
  -6   8   9      791.58      714.72     75.05 o 
  -5   8   9      544.19      562.55    140.64 o 
  -4   8   9      606.63      712.00     70.21 o 
  -3   8   9      197.11      219.82     99.39 o 
  -2   8   9        4.57       67.24     70.82 o 
  -1   8   9       72.28      139.63    212.47 o 
   0   8   9       25.97        3.82     68.65 o 
   1   8   9      426.56      219.04     86.00 o 
   2   8   9       83.73      131.29     60.15 o 
   3   8   9      122.33       63.22    109.13 o 
   4   8   9      603.88      511.96    121.41 o 
   5   8   9      117.33      254.97    145.70 o 
   6   8   9      148.88      193.25    145.70 o 
   7   8   9      224.60      288.36    187.18 o 
   8   8   9        5.29      128.50    216.52 o 
   9   8   9       57.06      133.55    228.66 o 
  10   8   9        0.24       71.84    154.80 o 
  11   8   9       71.32      179.08    115.34 o 
 -18   9   9       21.93       72.67     87.78 o 
 -17   9   9       69.00      109.86     96.93 o 
 -16   9   9       18.56      286.55    149.85 o 
 -15   9   9       24.36      240.22     84.50 o 
 -14   9   9       35.91      228.69     95.39 o 
 -13   9   9      206.87      166.57     78.44 o 
 -12   9   9       11.75      271.96    131.53 o 
 -11   9   9     1881.27     2006.58    145.21 o 
 -10   9   9        1.15      199.15    196.28 o 
  -9   9   9      990.04      713.41    106.74 o 
  -8   9   9      525.63      385.89     84.83 o 
  -7   9   9        1.06      285.81    139.12 o 
  -6   9   9      276.18      283.23     79.08 o 
  -5   9   9        8.90       36.42    145.70 o 
  -4   9   9      169.48      302.55     74.15 o 
  -3   9   9       50.59      120.04     73.01 o 
  -2   9   9       10.39       75.88    197.30 o 
  -1   9   9        6.09      117.50     78.27 o 
   0   9   9      377.03      389.64     62.46 o 
   1   9   9       64.66      173.54     68.58 o 
   2   9   9       95.22      209.33     96.96 o 
   3   9   9      171.30      472.51    131.53 o 
   4   9   9       51.24      128.50    148.73 o 
   5   9   9      270.91      263.06    122.43 o 
   6   9   9      129.29      183.13    161.88 o 
   7   9   9       67.10       86.00    248.90 o 
   8   9   9      306.59      303.53    151.77 o 
   9   9   9       49.49       79.93    180.10 o 
 -16  10   9       51.82      288.50    135.07 o 
 -15  10   9        7.50       85.17     85.91 o 
 -14  10   9       78.23      138.68    103.19 o 
 -13  10   9       32.41      322.76    237.77 o 
 -12  10   9       99.76      158.49     88.65 o 
 -11  10   9      298.74      331.21     86.82 o 
 -10  10   9      119.84      266.06    141.95 o 
  -9  10   9      151.79      282.86     88.15 o 
  -8  10   9      110.17      269.76     88.05 o 
  -7  10   9       12.50      143.45     81.79 o 
  -6  10   9      488.99      456.50     89.42 o 
  -5  10   9       21.15      184.80     85.76 o 
  -4  10   9      399.05      514.17    126.14 o 
  -3  10   9      233.78      143.67    158.85 o 
  -2  10   9       35.33      107.59     97.64 o 
  -1  10   9      151.46       99.99     70.64 o 
   0  10   9       32.14      110.14    111.71 o 
   1  10   9      233.34      233.30     77.15 o 
   2  10   9       27.18      133.55    189.20 o 
   3  10   9      829.09      784.13    308.59 o 
   4  10   9        7.34      -45.53    168.97 o 
   5  10   9      247.58      318.71    191.23 o 
   6  10   9       34.89      179.08    111.30 o 
   7  10   9       63.75      139.63    193.25 o 
 -13  11   9       44.39      217.45    224.11 o 
 -12  11   9       41.89      273.66     93.65 o 
 -11  11   9      183.33      165.69    104.23 o 
 -10  11   9       18.45      125.82    193.76 o 
  -9  11   9       20.00      139.79     81.95 o 
  -8  11   9       77.99      158.17     82.17 o 
  -7  11   9        0.32       -7.06     79.00 o 
  -6  11   9      155.67      229.62     88.10 o 
  -5  11   9      437.66      595.81    117.87 o 
  -4  11   9       63.68      147.30     81.46 o 
  -3  11   9      756.69      633.66     78.36 o 
  -2  11   9       98.88      425.22    189.20 o 
  -1  11   9      259.81      548.11    239.79 o 
   0  11   9      564.44      460.87     81.07 o 
   1  11   9       28.32       43.87     51.84 o 
   2  11   9     1035.31      967.36     90.29 o 
   3  11   9      104.22       90.05    302.52 o 
   4  11   9      540.31      593.91    310.62 o 
  -7  12   9       23.63      175.84    115.85 o 
  -6  12   9        3.15       52.61    149.74 o 
  -5  12   9       20.74       34.40    183.13 o 
  -4  12   9       49.73       86.00    153.79 o 
  -3  12   9       73.35      129.51    302.52 o 
  -2  12   9       55.78      -10.12    293.42 o 
  -1  12   9        3.46      112.95     86.51 o 
 -25   0  10      108.37      159.86     92.07 o 
 -24   0  10      527.49      634.38    149.74 o 
 -23   0  10      123.15      235.74    334.90 o 
 -22   0  10      144.45      100.17    145.70 o 
 -21   0  10      305.78      254.97    195.27 o 
 -20   0  10      481.59      639.44    142.66 o 
 -19   0  10      121.39      217.53    140.64 o 
 -18   0  10      688.45      706.22    129.51 o 
 -17   0  10      340.64      254.97     71.84 o 
 -16   0  10      467.66      452.26     82.97 o 
 -15   0  10      518.18      523.09    126.47 o 
 -14   0  10       50.99      140.64     93.08 o 
 -13   0  10     2397.15     2458.62    105.22 o 
 -12   0  10     6804.66     6472.34    173.01 o 
 -11   0  10      472.33      935.89    140.64 o 
 -10   0  10     6801.28     7002.51    199.32 o 
  -9   0  10     1762.73     1543.97     48.57 o 
  -8   0  10     4404.61     4760.41    100.17 o 
  -7   0  10     4057.32     4098.71    151.77 o 
  -6   0  10      511.27      487.68     42.49 o 
  -5   0  10     8263.47     8556.60    120.40 o 
  -4   0  10     7863.42     7910.07    213.48 o 
  -3   0  10     7096.73     6357.00    322.76 o 
  -2   0  10     1322.93     1286.98    130.52 o 
  -1   0  10        2.93       82.97    111.30 o 
   0   0  10     2618.80     2523.37    155.81 o 
   1   0  10    16031.15    15695.70    284.31 o 
   2   0  10       48.21       73.86     79.93 o 
   3   0  10     5995.22     5911.81    160.87 o 
   4   0  10     1137.34     1005.71     60.71 o 
   5   0  10     4899.84     4119.96     65.77 o 
   6   0  10      533.34      528.15    130.52 o 
   7   0  10      581.50      669.80     61.72 o 
   8   0  10      671.49      804.36     71.84 o 
   9   0  10       90.65      275.20    137.60 o 
  14   0  10       94.80      709.26    160.87 o 
  15   0  10        2.04       75.88     82.97 o 
 -25   1  10       43.80       26.82    109.49 o 
 -24   1  10        3.28       49.55     77.86 o 
 -23   1  10        5.47      128.54     98.45 o 
 -22   1  10      141.66      357.93     64.92 o 
 -21   1  10       21.05      181.13     68.88 o 
 -20   1  10      374.86      408.50     84.02 o 
 -19   1  10      491.91      595.89     84.99 o 
 -18   1  10      226.77      383.13    102.56 o 
 -17   1  10      347.23      322.45     89.94 o 
 -16   1  10      816.14      801.11     68.30 o 
 -15   1  10       29.75       79.82     55.99 o 
 -14   1  10      621.13      551.71     78.60 o 
 -13   1  10       20.84      -41.57     67.82 o 
 -12   1  10      364.43      202.19    108.32 o 
 -11   1  10      349.86      362.29     50.21 o 
 -10   1  10     1432.35     1323.04     83.47 o 
  -9   1  10     4920.17     4414.91     66.27 o 
  -8   1  10     3954.09     3902.34    162.90 o 
  -7   1  10      984.31     1100.19     91.32 o 
  -6   1  10     3969.72     3949.62    131.58 o 
  -5   1  10     3014.69     3058.51    100.48 o 
  -4   1  10       43.58       62.11     53.98 o 
  -3   1  10     4318.18     4312.05    101.84 o 
  -2   1  10      548.10      695.34     71.90 o 
  -1   1  10     5500.33     5247.87     94.05 o 
   0   1  10       58.70       55.91     45.22 o 
   1   1  10     1054.12     1059.98     68.64 o 
   2   1  10      895.89      894.69     70.14 o 
   3   1  10        0.03       72.03     71.19 o 
   4   1  10     4751.99     4792.76     60.04 o 
   5   1  10      748.38      841.22     57.17 o 
   6   1  10      852.27      940.13     67.79 o 
   7   1  10      101.06       38.38     45.32 o 
   8   1  10      229.82      190.83     86.51 o 
   9   1  10        8.67        4.66     62.21 o 
  10   1  10       22.24      -11.19     69.31 o 
  11   1  10       34.50      465.42    144.68 o 
  12   1  10        5.50       95.76    103.02 o 
  13   1  10       38.70      106.71    101.12 o 
  14   1  10        4.43      148.19    128.50 o 
  15   1  10        2.23      210.13     56.79 o 
 -24   2  10        5.54      240.28    103.95 o 
 -23   2  10       36.26       46.09    104.25 o 
 -22   2  10       40.72       23.03     88.79 o 
 -21   2  10       28.59       18.72     90.58 o 
 -20   2  10      202.35      241.47    109.78 o 
 -19   2  10       29.54       47.48     85.53 o 
 -18   2  10      205.49      170.08     68.45 o 
 -17   2  10        1.01      -90.75     90.75 o 
 -16   2  10      609.46      741.53     59.85 o 
 -15   2  10      977.60      852.73     72.16 o 
 -14   2  10     1250.16     1178.52    122.93 o 
 -13   2  10     1920.02     1638.50     71.83 o 
 -12   2  10      521.47      655.17     77.67 o 
 -11   2  10      317.50      358.72     68.31 o 
 -10   2  10     2585.42     2680.10     94.90 o 
  -9   2  10     3230.64     3043.29     96.30 o 
  -8   2  10      294.97      211.96     71.84 o 
  -7   2  10      116.45      158.14     67.21 o 
  -6   2  10     2300.04     2139.90     66.82 o 
  -5   2  10      906.74     1207.68    111.49 o 
  -4   2  10       96.68      133.45     68.82 o 
  -3   2  10     2754.79     2963.11     95.07 o 
  -2   2  10     8554.48     8206.47    204.65 o 
  -1   2  10      269.36      242.67     75.05 o 
   0   2  10      117.26      259.77     95.02 o 
   1   2  10     1288.31     1166.59     53.71 o 
   2   2  10     3365.82     3424.10     78.92 o 
   3   2  10       82.58      163.78     52.33 o 
   4   2  10     1879.67     2007.69     53.97 o 
   5   2  10        6.92       45.67     48.29 o 
   6   2  10      577.69      521.57     54.96 o 
   7   2  10        2.99        2.62     90.11 o 
   8   2  10      695.90      552.30     74.37 o 
   9   2  10      952.50     1004.00    102.19 o 
  10   2  10       14.86      118.38     67.79 o 
  11   2  10      294.97      359.37     71.84 o 
  12   2  10       45.57      169.50     82.46 o 
  13   2  10        4.88       99.53     61.18 o 
  14   2  10      100.40      345.96    172.00 o 
  15   2  10       24.38       92.07     76.90 o 
 -24   3  10      211.02      178.78    106.38 o 
 -23   3  10      180.27      338.15    165.04 o 
 -22   3  10       14.92      107.73     87.01 o 
 -21   3  10      380.14      382.52     89.31 o 
 -20   3  10      172.58      221.92    125.96 o 
 -19   3  10      612.36      815.68    136.69 o 
 -18   3  10      436.13      371.94     85.78 o 
 -17   3  10      411.07      363.63     64.09 o 
 -16   3  10     1017.68      946.82    124.95 o 
 -15   3  10       91.24      119.11     76.09 o 
 -14   3  10     1089.82      921.01     74.12 o 
 -13   3  10     1010.56     1221.78    115.85 o 
 -12   3  10      225.94      251.06     84.25 o 
 -11   3  10      287.09      208.89     66.76 o 
 -10   3  10      177.35      154.98     84.70 o 
  -9   3  10     1846.74     1627.38     45.05 o 
  -8   3  10     7706.23     7588.37    136.28 o 
  -7   3  10      947.40      977.48     72.40 o 
  -6   3  10     4242.24     3941.88     85.80 o 
  -5   3  10     2633.89     2701.42     90.74 o 
  -4   3  10      285.45      196.67     46.50 o 
  -3   3  10     5329.60     5851.70    238.78 o 
  -2   3  10     1409.21     1479.03     83.17 o 
  -1   3  10      611.85      486.90     47.55 o 
   0   3  10      573.24      845.77     56.87 o 
   1   3  10     1472.10     1349.78     94.72 o 
   2   3  10     2184.99     2062.85     94.10 o 
   3   3  10       41.68      124.39     83.07 o 
   4   3  10     1882.02     1675.78     53.52 o 
   5   3  10     1220.83     1131.51     91.06 o 
   6   3  10      184.50      353.66    101.86 o 
   7   3  10     1277.85     1267.76    164.92 o 
   8   3  10       22.01       98.55     60.65 o 
   9   3  10      244.07      492.01    136.59 o 
  10   3  10      102.51      260.05     56.86 o 
  11   3  10       70.88       51.63     57.02 o 
  12   3  10      242.59      303.35     66.33 o 
  13   3  10        0.13      289.62    205.90 o 
  14   3  10      281.97      271.90    106.65 o 
  15   3  10      210.20      292.25     79.05 o 
 -23   4  10      244.40      268.26    159.19 o 
 -22   4  10       61.23      185.66    123.99 o 
 -21   4  10       18.26       83.04     98.60 o 
 -20   4  10      166.85      242.39    141.14 o 
 -19   4  10      166.08      221.22    101.56 o 
 -18   4  10      307.88      228.20     92.35 o 
 -17   4  10      997.51      900.32     80.56 o 
 -16   4  10        0.66        5.09    134.82 o 
 -15   4  10      111.06      180.49     83.27 o 
 -14   4  10      866.68      705.04    103.33 o 
 -13   4  10     1263.80     1228.10    131.57 o 
 -12   4  10        2.19      -10.41     66.33 o 
 -11   4  10     1766.64     1736.63    121.63 o 
 -10   4  10       98.29      106.27     75.80 o 
  -9   4  10     1495.47     1260.11     66.26 o 
  -8   4  10     2385.87     2284.51     84.78 o 
  -7   4  10     2442.32     2366.52     57.63 o 
  -6   4  10      935.63      959.59     77.94 o 
  -5   4  10     1717.87     1981.52     69.95 o 
  -4   4  10     2812.89     2805.60    160.37 o 
  -3   4  10      556.12      519.53     43.08 o 
  -2   4  10      110.34       73.65     90.55 o 
  -1   4  10      285.88      340.50     43.03 o 
   0   4  10      258.54      329.21     44.99 o 
   1   4  10      348.34      366.26     95.11 o 
   2   4  10     1833.82     2000.29    117.37 o 
   3   4  10     1149.83     1057.25     81.93 o 
   4   4  10        5.40       23.60     52.45 o 
   5   4  10      987.91     1050.08    120.40 o 
   6   4  10      297.78      329.74     54.21 o 
   7   4  10      454.46      308.06    114.33 o 
   8   4  10        3.05      -29.50     58.18 o 
   9   4  10      351.67      466.43    125.46 o 
  10   4  10       16.16      -82.11     86.51 o 
  11   4  10       32.36      174.26     92.58 o 
  12   4  10      244.82      443.68    118.88 o 
  13   4  10      624.08      494.25    104.21 o 
  14   4  10       62.05      131.43     50.66 o 
 -23   5  10      181.15       86.51     83.47 o 
 -22   5  10        0.92     -112.71    132.54 o 
 -21   5  10      372.32      658.09    126.98 o 
 -20   5  10        7.36      190.27    119.90 o 
 -19   5  10      556.81      523.29     60.80 o 
 -18   5  10      232.40      195.84    163.40 o 
 -17   5  10      593.88      574.63     59.74 o 
 -16   5  10      592.05      556.48    103.20 o 
 -15   5  10       35.26      142.92     97.13 o 
 -14   5  10      674.70      680.93    151.77 o 
 -13   5  10       17.36       91.34     69.71 o 
 -12   5  10       45.62       35.17     54.64 o 
 -11   5  10     2094.46     2002.04    118.54 o 
 -10   5  10       17.87       18.94     72.10 o 
  -9   5  10     1720.68     1793.69    116.35 o 
  -8   5  10       66.40       92.86     58.34 o 
  -7   5  10      239.94      286.95     58.62 o 
  -6   5  10      287.05      370.76     53.79 o 
  -5   5  10       70.84       85.66     90.14 o 
  -4   5  10      253.35      345.48    114.84 o 
  -3   5  10      525.37      509.62     90.19 o 
  -2   5  10      478.89      380.56     52.61 o 
  -1   5  10       98.76      126.47     43.78 o 
   0   5  10      412.08      361.83     81.43 o 
   1   5  10      304.81      290.21     49.58 o 
   2   5  10      674.91      539.91     47.59 o 
   3   5  10      121.57      293.94     93.59 o 
   4   5  10       46.56       88.02    173.01 o 
   5   5  10      286.78      243.84    179.08 o 
   6   5  10      153.90      124.84     55.70 o 
   7   5  10      151.03      223.60    185.16 o 
   8   5  10      169.83      177.66    105.24 o 
   9   5  10      205.15      226.75     70.32 o 
  10   5  10      213.47      429.67    167.96 o 
  11   5  10       25.91       -0.98     55.01 o 
  12   5  10      147.61      138.23     84.81 o 
  13   5  10        0.37      137.60     48.57 o 
 -22   6  10      719.16      576.95     80.38 o 
 -21   6  10       92.53      117.37    139.63 o 
 -20   6  10      681.21      740.38    153.26 o 
 -19   6  10      330.36      204.57    180.10 o 
 -18   6  10     2081.83     2154.85    109.27 o 
 -17   6  10     1901.95     1723.08    177.06 o 
 -16   6  10       69.62      152.48     71.13 o 
 -15   6  10      840.39     1063.39     77.11 o 
 -14   6  10     1499.48     1612.80    194.77 o 
 -13   6  10       95.64      217.49    207.41 o 
 -12   6  10      477.18      582.13     73.01 o 
 -11   6  10      180.52      230.69     82.97 o 
 -10   6  10      523.80      583.30     93.66 o 
  -9   6  10        5.06      -20.24     79.93 o 
  -8   6  10      113.65       57.42     59.42 o 
  -7   6  10      969.38      980.62     58.71 o 
  -6   6  10      108.78      208.25     62.39 o 
  -5   6  10      356.60      325.52     65.09 o 
  -4   6  10        5.20      -50.36     58.53 o 
  -3   6  10      144.24      200.67     62.22 o 
  -2   6  10      256.49      358.19     57.55 o 
  -1   6  10       55.54       27.51    121.41 o 
   0   6  10      366.43      417.46     56.26 o 
   1   6  10      223.78      193.60     54.43 o 
   2   6  10       14.61      208.23    100.08 o 
   3   6  10       24.95       89.85     49.96 o 
   4   6  10      111.69      109.27    162.90 o 
   5   6  10      433.09      370.31    208.43 o 
   6   6  10      646.43      678.90    111.30 o 
   7   6  10       81.12      160.87    214.50 o 
   8   6  10      100.76       93.08    210.45 o 
   9   6  10        4.21       29.34    213.48 o 
  10   6  10      278.76      227.65    168.97 o 
  11   6  10      253.05      340.54     59.46 o 
  12   6  10      300.73      376.96     57.01 o 
 -21   7  10      136.11      126.83     76.35 o 
 -20   7  10       44.20      105.06    106.24 o 
 -19   7  10      236.83      363.45     84.80 o 
 -18   7  10      174.28       -4.15    137.63 o 
 -17   7  10      352.55      389.79     77.52 o 
 -16   7  10      666.11      617.75     78.69 o 
 -15   7  10        2.48      121.17     70.98 o 
 -14   7  10      190.33      115.06     94.60 o 
 -13   7  10       20.58      110.83    128.50 o 
 -12   7  10        7.54      148.73     79.93 o 
 -11   7  10       17.54      184.67    120.75 o 
 -10   7  10      120.03       92.55     74.56 o 
  -9   7  10       55.96       44.52    155.81 o 
  -8   7  10       26.50      112.68    104.66 o 
  -7   7  10       64.75      181.35     69.13 o 
  -6   7  10      301.27      389.13     78.92 o 
  -5   7  10       98.80      300.45    165.43 o 
  -4   7  10      109.99      176.04     63.58 o 
  -3   7  10        1.91      161.87     66.27 o 
  -2   7  10       89.54      438.93    252.44 o 
  -1   7  10        5.99       29.99     62.30 o 
   0   7  10      118.83      318.34    127.99 o 
   1   7  10       22.49      106.98     63.48 o 
   2   7  10        2.34       23.04     62.20 o 
   3   7  10      853.06      656.39    107.75 o 
   4   7  10        8.30       45.53    157.84 o 
   5   7  10     1000.93      878.22    133.55 o 
   6   7  10        0.31       97.13    131.53 o 
   7   7  10       48.43      123.44    198.31 o 
   8   7  10        2.76      130.52    152.78 o 
   9   7  10      133.37      226.64    168.97 o 
  10   7  10       84.86      198.31    158.85 o 
  11   7  10       75.12      170.99    232.71 o 
 -19   8  10        0.18      142.43    136.08 o 
 -18   8  10        2.13       78.03     83.17 o 
 -17   8  10      222.57      428.97    105.55 o 
 -16   8  10       85.71       50.01     90.05 o 
 -15   8  10      187.85      217.32    141.14 o 
 -14   8  10     1444.59     1267.56    114.84 o 
 -13   8  10      124.52      208.54    120.57 o 
 -12   8  10       97.75       89.72     91.57 o 
 -11   8  10      430.03      448.36     74.87 o 
 -10   8  10      527.54      543.26     75.75 o 
  -9   8  10       33.31      376.18    227.65 o 
  -8   8  10       35.69       22.84     74.84 o 
  -7   8  10      232.88      157.14     86.51 o 
  -6   8  10      624.12      621.46     74.06 o 
  -5   8  10        1.15       92.82     70.94 o 
  -4   8  10     1239.75     1221.68     82.46 o 
  -3   8  10     1734.45     1774.25    159.86 o 
  -2   8  10      243.76      152.35     79.93 o 
  -1   8  10        0.09      -37.44    130.52 o 
   0   8  10        4.14       53.12     68.15 o 
   1   8  10      283.21      333.39     70.30 o 
   2   8  10      705.89      651.69     61.61 o 
   3   8  10      401.99      385.49    202.36 o 
   4   8  10      107.94       70.82    162.90 o 
   5   8  10       24.31       58.68    159.86 o 
   6   8  10       92.86      212.47    164.92 o 
   7   8  10        7.08       93.08    127.48 o 
   8   8  10        0.26       52.61    189.20 o 
   9   8  10       90.75      148.73    205.39 o 
  10   8  10       33.79      104.21    188.19 o 
 -18   9  10      242.30      188.88    125.60 o 
 -17   9  10       43.56       23.57     93.97 o 
 -16   9  10      284.92      494.08     92.76 o 
 -15   9  10      158.10      250.07    125.97 o 
 -14   9  10       67.46      129.24    136.59 o 
 -13   9  10      747.31      492.14    177.06 o 
 -12   9  10      115.50      134.57    149.74 o 
 -11   9  10      373.91      564.46     88.64 o 
 -10   9  10        0.65      -17.18     89.22 o 
  -9   9  10      236.34      192.38     72.54 o 
  -8   9  10       48.52       79.39     77.79 o 
  -7   9  10       26.84      204.50    178.07 o 
  -6   9  10      269.36      418.67     96.12 o 
  -5   9  10        3.61      -35.41    214.50 o 
  -4   9  10      448.91      435.30     79.31 o 
  -3   9  10       99.08       15.89    138.11 o 
  -2   9  10       19.79      139.63    152.78 o 
  -1   9  10       87.25      288.46    108.77 o 
   0   9  10      129.13      184.49    113.98 o 
   1   9  10       40.10      142.95     65.99 o 
   2   9  10      637.51      491.72    177.06 o 
   3   9  10        0.15      -91.60    116.35 o 
   4   9  10      586.04      541.30    148.73 o 
   5   9  10      103.43      128.50    180.10 o 
   6   9  10       35.99       74.87    133.55 o 
   7   9  10      196.92      188.19    160.87 o 
   8   9  10        6.95       63.74    209.44 o 
 -15  10  10      137.66      240.97    205.90 o 
 -14  10  10      126.47      452.05    120.40 o 
 -13  10  10     1098.09     1197.31    104.32 o 
 -12  10  10      458.59      911.09    205.90 o 
 -11  10  10      418.46      362.09     86.24 o 
 -10  10  10      920.80      832.75     84.80 o 
  -9  10  10        5.84      -20.05    128.50 o 
  -8  10  10      353.50      267.85     92.55 o 
  -7  10  10       65.53       38.72     89.54 o 
  -6  10  10       83.13      190.30     91.85 o 
  -5  10  10      479.18      328.78     92.01 o 
  -4  10  10        2.29      -35.74    184.14 o 
  -3  10  10      152.67      147.72    262.05 o 
  -2  10  10      106.90      254.68     88.01 o 
  -1  10  10       41.94      266.36    125.46 o 
   0  10  10       75.35      198.27    114.33 o 
   1  10  10      714.03      701.95     73.59 o 
   2  10  10      138.25      214.97    105.67 o 
   3  10  10      947.05      983.45    285.32 o 
   4  10  10      532.72      508.92    255.98 o 
   5  10  10        2.67      110.28    214.50 o 
   6  10  10      238.97      224.61    177.06 o 
 -12  11  10      310.84      216.83    148.23 o 
 -11  11  10       21.67     -107.13    214.50 o 
 -10  11  10      191.59      310.18     95.97 o 
  -9  11  10        3.58      123.11     89.54 o 
  -8  11  10       87.39      281.60     92.58 o 
  -7  11  10        4.00      308.32    139.12 o 
  -6  11  10      109.58      197.74    173.01 o 
  -5  11  10       65.38      276.57    155.81 o 
  -4  11  10        0.93      -99.18    129.00 o 
  -3  11  10       50.88      148.21     90.13 o 
  -2  11  10       15.55      212.48     84.42 o 
  -1  11  10       87.97      319.92    163.78 o 
   0  11  10        1.01       77.77     81.50 o 
   1  11  10      404.05      399.97     93.62 o 
   2  11  10        5.13       75.88    160.87 o 
   3  11  10      204.52      185.16    199.32 o 
 -25   1  11       22.95      -26.93    111.71 o 
 -24   1  11        2.41      139.31     77.69 o 
 -23   1  11      222.28      248.22     92.51 o 
 -22   1  11      139.54      270.60     93.42 o 
 -21   1  11      461.98      536.22     93.15 o 
 -20   1  11       47.17       27.12    146.07 o 
 -19   1  11      379.42      422.27     91.58 o 
 -18   1  11      394.93      359.33     73.97 o 
 -17   1  11        5.40       64.11    123.44 o 
 -16   1  11      439.39      491.74     69.50 o 
 -15   1  11      466.22      408.03     89.94 o 
 -14   1  11     1171.48     1037.81     73.39 o 
 -13   1  11      434.11      469.93     61.43 o 
 -12   1  11     6126.88     6060.13    116.86 o 
 -11   1  11     5835.04     5244.27    240.30 o 
 -10   1  11      101.96      191.09     70.56 o 
  -9   1  11    31594.24    30372.45    267.09 o 
  -8   1  11     6406.38     6335.00     74.80 o 
  -7   1  11     5070.36     5046.98    112.79 o 
  -6   1  11     3126.40     3104.13     98.10 o 
  -5   1  11       43.05      100.90     80.68 o 
  -4   1  11     5653.55     5446.60    131.89 o 
  -3   1  11     5263.83     5183.90    131.03 o 
  -2   1  11    13398.35    13265.13    181.36 o 
  -1   1  11    11930.34    11345.21    279.72 o 
   0   1  11      129.36      173.04     57.02 o 
   1   1  11     2117.75     1846.18    106.84 o 
   2   1  11     6072.70     5911.44    165.59 o 
   3   1  11      812.45      901.03     82.66 o 
   4   1  11     1410.21     1433.38     82.66 o 
   5   1  11       98.02       83.53     54.64 o 
   6   1  11        8.92      418.52    146.71 o 
   7   1  11        1.48       -9.11     86.00 o 
   8   1  11       12.22       28.84     52.94 o 
   9   1  11      942.00     1022.91     67.79 o 
  10   1  11       14.12       73.86     69.81 o 
  11   1  11       77.07      196.28     73.86 o 
  13   1  11      101.68      190.21     81.95 o 
  14   1  11        1.92      -40.25     61.33 o 
 -24   2  11       11.17       25.85     93.08 o 
 -23   2  11       87.25       27.25     94.63 o 
 -22   2  11       78.62      186.31    112.93 o 
 -21   2  11       35.76      155.14     93.21 o 
 -20   2  11      300.78      444.95    110.15 o 
 -19   2  11      147.31      134.56     86.80 o 
 -18   2  11       11.44      150.25    102.19 o 
 -17   2  11     1479.29     1578.42     71.50 o 
 -16   2  11      160.90      235.00     79.71 o 
 -15   2  11     2601.75     2530.75    111.52 o 
 -14   2  11      216.68      335.49     65.08 o 
 -13   2  11     3481.93     3152.04    116.45 o 
 -12   2  11     5264.10     4889.28     74.45 o 
 -11   2  11      393.99      514.81     99.60 o 
 -10   2  11     8825.87     8546.92    122.43 o 
  -9   2  11     3382.77     3475.29     76.27 o 
  -8   2  11     1535.96     1185.50     72.34 o 
  -7   2  11     2580.83     2844.17     95.56 o 
  -6   2  11        5.28       41.69     60.19 o 
  -5   2  11     4300.49     4055.99     87.78 o 
  -4   2  11      131.07      238.01     92.78 o 
  -3   2  11     3484.75     3379.32    120.40 o 
  -2   2  11     5594.27     5103.83    105.45 o 
  -1   2  11     3060.83     3381.62    121.02 o 
   0   2  11     9509.59     9255.39    227.30 o 
   1   2  11      670.69      690.01     58.37 o 
   2   2  11     3746.82     3735.83    118.38 o 
   3   2  11       27.33      138.14     76.91 o 
   4   2  11      352.84      471.71     90.56 o 
   5   2  11      649.93      668.75     68.02 o 
   6   2  11       25.23       29.29     52.74 o 
   7   2  11       81.69      100.17    145.70 o 
   8   2  11       65.52       87.14     53.64 o 
   9   2  11       11.07       14.89     53.07 o 
  10   2  11      214.76      246.18     48.63 o 
  11   2  11       36.97      126.53     62.22 o 
  12   2  11       15.06       49.20     37.49 o 
  13   2  11      107.48       74.45     57.30 o 
  14   2  11       21.65      -78.92     78.92 o 
 -24   3  11      223.20      231.90    129.04 o 
 -23   3  11      584.14      597.57     86.00 o 
 -22   3  11      240.08      298.84     82.13 o 
 -21   3  11        5.75     -119.71    119.71 o 
 -20   3  11      468.58      520.71    103.67 o 
 -19   3  11      281.12      345.35     87.63 o 
 -18   3  11       87.07       51.86     74.70 o 
 -17   3  11        5.86      131.71     77.40 o 
 -16   3  11      948.41      901.56     79.98 o 
 -15   3  11     2260.79     2410.43    119.94 o 
 -14   3  11      325.99      289.46     54.70 o 
 -13   3  11     2789.47     2630.08     98.65 o 
 -12   3  11     6564.36     6113.86     91.85 o 
 -11   3  11     2256.63     2135.09     51.67 o 
 -10   3  11     1136.84     1016.61    157.84 o 
  -9   3  11      368.55      376.36     73.87 o 
  -8   3  11       17.83       15.21     62.88 o 
  -7   3  11      667.90      592.14     81.95 o 
  -6   3  11        0.22      -19.29     65.43 o 
  -5   3  11       54.97       93.24     80.24 o 
  -4   3  11      264.93      230.32     77.94 o 
  -3   3  11        4.30       44.52     71.80 o 
  -2   3  11        8.25       31.39     65.07 o 
  -1   3  11        0.10       89.60     66.78 o 
   0   3  11     7647.28     7129.62     40.95 o 
   1   3  11       27.22      102.29     70.37 o 
   2   3  11     3742.61     3670.89     87.72 o 
   3   3  11     2048.02     1942.28     75.05 o 
   4   3  11      157.63      265.98    121.41 o 
   5   3  11     1323.52     1344.65    264.07 o 
   6   3  11      132.55      195.66     62.73 o 
   7   3  11     2079.16     2118.56     74.87 o 
   8   3  11      165.49      242.83    131.53 o 
   9   3  11      599.14      555.05     59.58 o 
  10   3  11      301.91      209.91     54.01 o 
  11   3  11      112.43      213.14    115.46 o 
  12   3  11       12.13       58.68    116.35 o 
  13   3  11        0.17       14.24     59.97 o 
  14   3  11       42.73      246.93     56.85 o 
 -23   4  11      322.57      374.59    160.87 o 
 -22   4  11       70.55      132.30    105.17 o 
 -21   4  11      155.90      244.64    190.72 o 
 -20   4  11      895.92      761.05    100.67 o 
 -19   4  11       28.15       49.86    105.41 o 
 -18   4  11     1773.32     1622.41    123.35 o 
 -17   4  11      432.81      391.42    106.40 o 
 -16   4  11      386.50      428.93    123.31 o 
 -15   4  11      203.55      241.47     98.93 o 
 -14   4  11      262.30      300.91     95.95 o 
 -13   4  11      340.07      395.24    129.91 o 
 -12   4  11        2.42      -12.78     76.53 o 
 -11   4  11     2536.37     2297.95     55.55 o 
 -10   4  11     3920.22     3981.43    135.37 o 
  -9   4  11      830.69      888.51     75.27 o 
  -8   4  11      390.71      309.49     46.75 o 
  -7   4  11      589.19      423.57     94.10 o 
  -6   4  11      192.96      248.54     63.24 o 
  -5   4  11     1828.96     1965.04     56.47 o 
  -4   4  11       19.89       55.81     48.94 o 
  -3   4  11     2242.96     2227.91     46.97 o 
  -2   4  11     1060.86      983.86     45.32 o 
  -1   4  11       51.84       46.92     42.39 o 
   0   4  11      739.12      816.72     78.22 o 
   1   4  11     1706.94     1606.70    244.85 o 
   2   4  11      152.12      164.01     40.07 o 
   3   4  11     1489.73     1350.38     86.51 o 
   4   4  11      196.25      273.71     55.50 o 
   5   4  11     1455.85     1363.66     62.35 o 
   6   4  11      498.29      573.89     53.29 o 
   7   4  11      598.13      359.39     65.26 o 
   8   4  11     1641.69     1622.51     77.07 o 
   9   4  11      246.04      176.45     67.79 o 
  10   4  11      763.19      726.17     56.23 o 
  11   4  11       39.28       57.03     52.71 o 
  12   4  11      377.18      317.89     69.41 o 
  13   4  11      222.98      217.20     60.21 o 
 -23   5  11      380.81      659.12    108.77 o 
 -22   5  11       92.00      312.64    142.66 o 
 -21   5  11      156.96      251.93    114.33 o 
 -20   5  11        5.88        0.00    165.93 o 
 -19   5  11     1475.33     1299.01     81.69 o 
 -18   5  11      228.96      172.70     65.44 o 
 -17   5  11     1373.40     1239.69    113.32 o 
 -16   5  11      996.21     1133.19    189.20 o 
 -15   5  11       16.80      -52.02    127.99 o 
 -14   5  11       44.44       74.55    177.06 o 
 -13   5  11      189.03      260.13     60.61 o 
 -12   5  11      595.34      582.41     79.07 o 
 -11   5  11      701.91      503.65     70.50 o 
 -10   5  11      150.34      105.22     54.37 o 
  -9   5  11     1435.30     1267.19    104.72 o 
  -8   5  11      459.80      438.05     96.12 o 
  -7   5  11      357.39      414.06     68.21 o 
  -6   5  11     1401.40     1276.99     49.22 o 
  -5   5  11      201.89      257.31     48.62 o 
  -4   5  11     1128.50     1121.65     61.40 o 
  -3   5  11      161.88      354.81     83.98 o 
  -2   5  11      865.77      979.18     53.72 o 
  -1   5  11      246.70      225.93     86.29 o 
   0   5  11      804.75      774.21     48.60 o 
   1   5  11      688.74      624.47     82.32 o 
   2   5  11       40.53       90.54     46.01 o 
   3   5  11     1460.85     1299.91     47.62 o 
   4   5  11     2250.24     2132.83    248.90 o 
   5   5  11       22.40       51.60    151.77 o 
   6   5  11     1358.59     1227.47     59.03 o 
   7   5  11      949.99      956.47     72.75 o 
   8   5  11      427.28      205.45    159.35 o 
   9   5  11      380.78      481.35     64.11 o 
  10   5  11      231.02      242.86     61.96 o 
  11   5  11      847.81      816.50    148.73 o 
  12   5  11      260.16      470.46    109.27 o 
 -22   6  11       21.59       46.62     96.37 o 
 -21   6  11       66.06      270.40     88.02 o 
 -20   6  11        0.55       -9.62     69.04 o 
 -19   6  11       20.38      274.23     97.64 o 
 -18   6  11       61.59      163.98     76.33 o 
 -17   6  11       20.40      341.88    114.33 o 
 -16   6  11      101.04      443.16    184.14 o 
 -15   6  11      124.03       83.78    103.71 o 
 -14   6  11      310.62      349.62     83.09 o 
 -13   6  11        0.64      151.68     69.96 o 
 -12   6  11       60.90      264.80    223.10 o 
 -11   6  11       18.81      141.00     70.68 o 
 -10   6  11       65.88      113.32    112.31 o 
  -9   6  11        1.27       64.98     90.55 o 
  -8   6  11        1.14      -38.59     60.21 o 
  -7   6  11        8.84       52.25     62.14 o 
  -6   6  11        2.31       72.33     61.66 o 
  -5   6  11      144.97      205.44     73.67 o 
  -4   6  11        0.10       30.80     52.11 o 
  -3   6  11        4.72      -65.26     65.26 o 
  -2   6  11      104.20      140.96     59.97 o 
  -1   6  11       86.68        4.12     70.82 o 
   0   6  11        0.09      -47.14     52.92 o 
   1   6  11      302.91      516.16    124.95 o 
   2   6  11      301.12      481.10    127.99 o 
   3   6  11       13.43       14.65     51.73 o 
   4   6  11       12.41       14.16    130.52 o 
   5   6  11      115.02       53.62    105.22 o 
   6   6  11      280.78      400.66    179.08 o 
   7   6  11        9.25       96.12    160.87 o 
   8   6  11       41.23      156.83    207.41 o 
   9   6  11       61.95      117.37    146.71 o 
  10   6  11       82.91       73.86    179.08 o 
  11   6  11       58.10       69.81    147.72 o 
 -21   7  11      199.87      233.43     85.08 o 
 -20   7  11       86.56      249.35     84.26 o 
 -19   7  11      314.22      197.42     92.58 o 
 -18   7  11       48.89      206.88    121.15 o 
 -17   7  11      281.87      224.14     78.24 o 
 -16   7  11     1230.18     1249.12    115.85 o 
 -15   7  11       13.68      288.63    130.01 o 
 -14   7  11      276.04      382.26     86.63 o 
 -13   7  11      336.85      407.17     62.76 o 
 -12   7  11       22.48       13.15    191.23 o 
 -11   7  11       11.80      215.15    131.03 o 
 -10   7  11      208.97      222.85    118.96 o 
  -9   7  11        4.52       18.26    114.41 o 
  -8   7  11      140.86      129.35    110.96 o 
  -7   7  11      191.25      241.27     72.80 o 
  -6   7  11     1614.44     2014.97    153.28 o 
  -5   7  11      276.04      120.13     72.34 o 
  -4   7  11       24.26      232.96    167.45 o 
  -3   7  11       85.02       94.63     68.78 o 
  -2   7  11      241.74      141.17    105.73 o 
  -1   7  11       58.15        8.83    100.81 o 
   0   7  11      186.21      277.82     99.97 o 
   1   7  11     1062.37     1066.27     56.83 o 
   2   7  11        6.71       18.21    138.61 o 
   3   7  11     1215.23     1189.49     96.89 o 
   4   7  11     1037.78      830.67    213.48 o 
   5   7  11        4.45      -10.12    121.41 o 
   6   7  11      637.20      458.34    203.37 o 
   7   7  11      193.57      279.25    192.24 o 
   8   7  11      130.14      154.80    146.71 o 
   9   7  11      259.09      215.51    249.91 o 
  10   7  11       16.78       55.65    233.72 o 
 -19   8  11        0.00      -11.21     94.88 o 
 -18   8  11      355.67      380.77    155.81 o 
 -17   8  11      117.34      -97.02    255.47 o 
 -16   8  11       81.40       -7.52     76.91 o 
 -15   8  11      119.08       28.21     89.21 o 
 -14   8  11        3.61      208.40    116.86 o 
 -13   8  11      275.40      479.64    151.42 o 
 -12   8  11       43.18      227.20     82.09 o 
 -11   8  11      409.66      465.46     72.31 o 
 -10   8  11       45.97       12.77     76.27 o 
  -9   8  11       35.05       43.16     73.33 o 
  -8   8  11      564.05      669.80    139.12 o 
  -7   8  11      521.92      320.67    102.70 o 
  -6   8  11      120.31      282.50    125.46 o 
  -5   8  11      970.65      903.64     66.81 o 
  -4   8  11      191.20      195.43     73.02 o 
  -3   8  11       18.18       98.40    126.80 o 
  -2   8  11      570.02      595.78     77.40 o 
  -1   8  11        6.86     -124.95    124.95 o 
   0   8  11      840.96      857.36    119.77 o 
   1   8  11      150.49      210.95     66.37 o 
   2   8  11      242.94      306.15     57.64 o 
   3   8  11      991.58      870.44     66.72 o 
   4   8  11       47.94      115.34    113.32 o 
   5   8  11      720.97      700.15    228.66 o 
   6   8  11      252.70      212.47    216.52 o 
   7   8  11      226.62      284.31    260.03 o 
   8   8  11      378.78      449.23    199.32 o 
   9   8  11       25.75       96.12    269.13 o 
 -17   9  11      165.05      260.97    101.22 o 
 -16   9  11       74.11      344.02     87.46 o 
 -15   9  11      436.70      445.77     87.54 o 
 -14   9  11        4.11      191.70     97.04 o 
 -13   9  11      193.75      236.53     91.95 o 
 -12   9  11      564.60      660.69    100.17 o 
 -11   9  11       72.26      132.59    123.94 o 
 -10   9  11      213.03      338.89     80.20 o 
  -9   9  11        3.23      248.54     70.18 o 
  -8   9  11        1.92     -103.15    141.65 o 
  -7   9  11        4.50      164.60     93.59 o 
  -6   9  11       89.98      -11.12     88.02 o 
  -5   9  11       19.44       78.92    120.40 o 
  -4   9  11       35.43       68.46     74.21 o 
  -3   9  11      131.16       85.04     77.84 o 
  -2   9  11        2.61       58.68    144.68 o 
  -1   9  11        1.08      -29.16     76.99 o 
   0   9  11       66.26      125.46    241.81 o 
   1   9  11        3.61       80.89     78.42 o 
   2   9  11      327.13      391.91     70.12 o 
   3   9  11      199.01      192.24    178.07 o 
   4   9  11      107.38      133.55    198.31 o 
   5   9  11      208.62      278.24    144.68 o 
   6   9  11        6.24       16.19     81.95 o 
   7   9  11       69.57      141.65    224.61 o 
 -15  10  11      231.69      333.95    141.14 o 
 -14  10  11      281.86      429.07    145.19 o 
 -13  10  11      130.46      401.46    100.76 o 
 -12  10  11      178.13      130.17     92.24 o 
 -11  10  11       58.55        8.01    147.70 o 
 -10  10  11      156.25      170.99    109.27 o 
  -9  10  11      175.00      223.24     89.54 o 
  -8  10  11      441.55      454.16     91.35 o 
  -7  10  11      404.39      506.33     78.01 o 
  -6  10  11      105.93      240.83     88.18 o 
  -5  10  11      433.16      449.14     81.97 o 
  -4  10  11        7.42      251.49    191.73 o 
  -3  10  11      240.46      180.81     81.96 o 
  -2  10  11       38.50       52.18     68.73 o 
  -1  10  11      452.83      331.63    101.68 o 
   0  10  11      219.36      277.23     79.88 o 
   1  10  11       96.76       80.10     73.90 o 
   2  10  11      488.90      486.44     97.13 o 
   3  10  11       53.83       32.38    119.39 o 
   4  10  11       59.10      129.51    201.34 o 
   5  10  11      169.28      202.36    161.88 o 
 -12  11  11      561.50      530.90    101.10 o 
 -11  11  11      460.82      531.18    185.16 o 
 -10  11  11        0.25      281.60    133.05 o 
  -9  11  11      634.14      496.37    108.26 o 
  -8  11  11      574.37      727.43    138.61 o 
  -7  11  11      145.51      392.84    119.39 o 
  -6  11  11      654.44      419.10     91.92 o 
  -5  11  11        0.05      121.00     75.17 o 
  -4  11  11      488.64      365.35     98.65 o 
  -3  11  11      118.24      156.63     87.99 o 
  -2  11  11      313.77      350.08     92.46 o 
  -1  11  11      734.38      632.36    219.56 o 
   0  11  11       19.35      -32.02     99.66 o 
   1  11  11      702.70      716.48     89.94 o 
 -25   0  12       83.97      124.45    197.30 o 
 -24   0  12      484.60      417.86    112.31 o 
 -23   0  12      319.83      371.32    186.17 o 
 -22   0  12       55.68      162.90    106.24 o 
 -21   0  12      536.57      754.79    104.21 o 
 -20   0  12      646.71      460.36    187.18 o 
 -19   0  12     1427.23     1577.36     92.07 o 
 -18   0  12     1646.83     1456.96    137.60 o 
 -17   0  12     3049.84     3302.44    163.91 o 
 -16   0  12     4093.24     4091.63    250.92 o 
 -15   0  12      892.88      699.14    168.97 o 
 -14   0  12     2550.71     2716.62    136.59 o 
 -13   0  12     5062.19     4281.84    168.97 o 
 -12   0  12     1467.49     1572.30    112.31 o 
 -11   0  12     8160.27     7603.51    155.81 o 
 -10   0  12    11431.64    10908.98    661.70 o 
  -9   0  12      241.28      163.91     56.66 o 
  -8   0  12    10095.38    10063.13    235.74 o 
  -7   0  12     5302.62     5231.90    201.34 o 
  -6   0  12     4140.76     4296.01    113.32 o 
  -5   0  12      323.54      276.22     68.80 o 
  -4   0  12     6932.65     6552.27    267.11 o 
  -3   0  12     4508.46     4440.69    140.64 o 
  -2   0  12     1061.45     1173.66    145.70 o 
  -1   0  12     5833.69     6414.67    172.00 o 
   0   0  12     4390.62     4350.64    301.51 o 
   1   0  12      341.74      381.44    130.52 o 
   2   0  12       58.98      186.17    125.46 o 
   3   0  12       55.84      154.80    118.38 o 
   4   0  12     1926.40     1914.28     76.90 o 
   5   0  12       55.99        2.02     71.84 o 
   6   0  12       27.20      170.99     71.84 o 
   7   0  12     2815.39     2909.87     76.90 o 
   8   0  12        3.27      250.92     70.82 o 
   9   0  12      225.36      269.13     74.87 o 
  10   0  12      631.17      573.68    165.93 o 
  11   0  12      355.05      405.72    165.93 o 
  12   0  12        1.79      229.67    165.93 o 
  13   0  12      170.75      248.90    170.99 o 
 -25   1  12        0.40      -40.72    156.84 o 
 -24   1  12        1.96      -73.35     76.45 o 
 -23   1  12       46.05       23.08     86.57 o 
 -22   1  12        1.10      120.77     79.00 o 
 -21   1  12        1.98        2.41    130.13 o 
 -20   1  12       20.87      118.90     86.66 o 
 -19   1  12      286.95      407.11    103.87 o 
 -18   1  12      676.11      716.87    104.19 o 
 -17   1  12     1151.32     1080.07     76.65 o 
 -16   1  12      770.74      580.92    136.59 o 
 -15   1  12      609.04      463.42     64.17 o 
 -14   1  12     1110.82     1146.35     70.97 o 
 -13   1  12       47.07      112.73     61.02 o 
 -12   1  12     3046.73     3124.78     52.61 o 
 -11   1  12      751.82      686.10     64.75 o 
 -10   1  12     4283.68     4015.87    154.80 o 
  -9   1  12     1366.11     1408.22     82.27 o 
  -8   1  12      449.64      404.67     87.85 o 
  -7   1  12     1824.32     1601.80     97.13 o 
  -6   1  12      576.27      719.89     68.67 o 
  -5   1  12     3231.08     3550.25    103.23 o 
  -4   1  12     1245.49     1163.52     71.27 o 
  -3   1  12        0.16       22.65    102.82 o 
  -2   1  12     1355.02     1182.50     72.91 o 
  -1   1  12       13.62       39.15     55.68 o 
   0   1  12     1259.53     1259.90     79.37 o 
   1   1  12      500.21      573.89     92.18 o 
   2   1  12      147.34      217.95     69.86 o 
   3   1  12     1006.25     1098.77     53.42 o 
   4   1  12       35.78       52.71    107.75 o 
   5   1  12      769.54      892.83     67.79 o 
   6   1  12        3.29      -10.65     60.52 o 
   7   1  12       27.85       65.78     64.69 o 
   8   1  12      432.56      580.65    134.06 o 
   9   1  12       51.24       33.71     54.15 o 
  10   1  12      138.95      178.87     56.08 o 
  11   1  12        1.96      -83.98     83.98 o 
  12   1  12       46.56      244.85     83.98 o 
  13   1  12        0.94      121.41     88.02 o 
 -24   2  12      514.12      704.41    109.61 o 
 -23   2  12      150.39      222.37    112.17 o 
 -22   2  12      120.35      237.13    106.11 o 
 -21   2  12     1251.20     1220.29     68.64 o 
 -20   2  12      269.10      296.98    106.50 o 
 -19   2  12      275.14      381.97    111.98 o 
 -18   2  12      346.79      519.70    113.82 o 
 -17   2  12      390.82      514.31     65.12 o 
 -16   2  12      178.35      251.61    126.17 o 
 -15   2  12       54.28      160.41     88.02 o 
 -14   2  12     1775.75     1588.22     83.77 o 
 -13   2  12     4785.38     4684.46    110.13 o 
 -12   2  12       29.04      146.88     84.96 o 
 -11   2  12     3282.46     3494.98     96.92 o 
 -10   2  12     5728.62     5290.79     84.67 o 
  -9   2  12     3612.07     3466.78     68.28 o 
  -8   2  12      917.13      759.55     56.13 o 
  -7   2  12     1293.91     1407.12     85.24 o 
  -6   2  12      512.01      497.74     78.25 o 
  -5   2  12     2703.48     3055.90    108.66 o 
  -4   2  12       19.70       92.10     95.45 o 
  -3   2  12     7503.97     7914.29     94.33 o 
  -2   2  12      127.94      184.40     56.15 o 
  -1   2  12      172.76      216.87     97.62 o 
   0   2  12     6611.55     6576.90    161.79 o 
   1   2  12     2604.87     2595.47     74.61 o 
   2   2  12       34.61      105.39     68.90 o 
   3   2  12     1872.22     1763.66     52.97 o 
   4   2  12      240.44      389.28     92.07 o 
   5   2  12      227.40      303.90     62.87 o 
   6   2  12      118.66      104.27    113.51 o 
   7   2  12       56.61      134.00     62.16 o 
   8   2  12      135.69      159.48     95.51 o 
   9   2  12      272.50      197.76     58.09 o 
  10   2  12       90.31       47.15     55.46 o 
  11   2  12        3.45      -56.31     56.31 o 
  12   2  12       24.50       15.37     59.89 o 
 -24   3  12      202.89      167.95    146.71 o 
 -23   3  12       25.97      113.93    109.73 o 
 -22   3  12      884.71      827.89    143.67 o 
 -21   3  12       52.43      239.70    122.99 o 
 -20   3  12      663.90      775.59    105.16 o 
 -19   3  12      484.16      311.67     63.07 o 
 -18   3  12        1.24      -46.14    100.40 o 
 -17   3  12     1404.15     1266.82     75.78 o 
 -16   3  12      762.59      862.35    125.10 o 
 -15   3  12      989.88     1058.95     87.01 o 
 -14   3  12     1574.51     1562.77     63.68 o 
 -13   3  12     1300.64     1511.11     93.33 o 
 -12   3  12      739.55      714.09     77.30 o 
 -11   3  12      881.34      731.26    118.38 o 
 -10   3  12      335.71      257.31     66.63 o 
  -9   3  12     3626.32     3771.72     56.66 o 
  -8   3  12       54.44       64.36     79.37 o 
  -7   3  12     2596.39     2551.14    115.66 o 
  -6   3  12      476.40      434.81     64.51 o 
  -5   3  12      112.79      259.25     70.00 o 
  -4   3  12     4515.79     4639.03    120.01 o 
  -3   3  12       59.50      117.26     54.54 o 
  -2   3  12     6993.19     7230.94    129.69 o 
  -1   3  12       42.35       19.19     37.95 o 
   0   3  12      354.06      445.29     63.84 o 
   1   3  12     3781.49     3188.64     87.01 o 
   2   3  12      182.38      211.30     93.40 o 
   3   3  12      767.75      720.94     51.09 o 
   4   3  12       96.45      264.01     60.16 o 
   5   3  12      404.36      446.97     53.95 o 
   6   3  12      551.45      461.39     60.55 o 
   7   3  12      150.02      165.48     57.43 o 
   8   3  12     1211.42     1292.66    123.44 o 
   9   3  12      149.10      323.29     97.64 o 
  10   3  12      301.74      269.08    106.74 o 
  11   3  12      499.26      316.82     64.38 o 
  12   3  12      155.03      151.91     62.18 o 
  13   3  12      101.71       90.92     61.19 o 
 -23   4  12      185.06      331.15     98.24 o 
 -22   4  12      254.05      316.65     90.86 o 
 -21   4  12      109.62      120.48    112.22 o 
 -20   4  12      131.04      151.88     98.34 o 
 -19   4  12       99.64      127.48    118.03 o 
 -18   4  12      796.13      821.63     94.80 o 
 -17   4  12      184.88      231.14     87.03 o 
 -16   4  12      561.43      591.77     85.96 o 
 -15   4  12      579.99      488.64     89.22 o 
 -14   4  12       10.13       44.42     74.64 o 
 -13   4  12      168.86      135.07    100.16 o 
 -12   4  12        3.31       30.17     97.09 o 
 -11   4  12      236.31      220.47     65.46 o 
 -10   4  12        9.42      103.61     49.02 o 
  -9   4  12      462.17      340.62     64.56 o 
  -8   4  12       52.37      114.82     98.76 o 
  -7   4  12        1.60      -33.59     33.59 o 
  -6   4  12     2461.38     2582.13     68.49 o 
  -5   4  12     1445.90     1457.78     76.37 o 
  -4   4  12        7.93      -48.84     84.48 o 
  -3   4  12      484.24      598.87     67.28 o 
  -2   4  12      366.29      316.61     80.74 o 
  -1   4  12      626.99      619.94     44.02 o 
   0   4  12      441.91      478.20     40.47 o 
   1   4  12     1321.88     1292.04    223.60 o 
   2   4  12      411.09      533.18     58.94 o 
   3   4  12      368.68      363.58     53.45 o 
   4   4  12      945.76      887.77     58.03 o 
   5   4  12      443.67      599.59     94.10 o 
   6   4  12        2.26       17.50     60.02 o 
   7   4  12      665.67      737.29     55.12 o 
   8   4  12        2.28      170.67     88.02 o 
   9   4  12      315.83      140.44    188.70 o 
  10   4  12       44.98       90.88     62.05 o 
  11   4  12       67.72      -29.16     70.60 o 
  12   4  12      180.29      224.72     56.03 o 
 -23   5  12       26.11      185.16    151.77 o 
 -22   5  12      292.63      277.23    174.03 o 
 -21   5  12        0.03      194.26    113.32 o 
 -20   5  12      476.46      475.54     93.08 o 
 -19   5  12       45.23       -5.96     81.64 o 
 -18   5  12      167.10      275.67     77.79 o 
 -17   5  12       96.43      259.68     57.83 o 
 -16   5  12      392.29      483.63    129.51 o 
 -15   5  12      456.84      540.91     76.11 o 
 -14   5  12        7.88       74.51     65.80 o 
 -13   5  12       74.38      -98.75    149.74 o 
 -12   5  12      116.13        2.33     74.12 o 
 -11   5  12      123.72       93.55     78.41 o 
 -10   5  12       25.42      -22.46    143.17 o 
  -9   5  12       30.90      372.84    275.20 o 
  -8   5  12      180.96      282.88     71.84 o 
  -7   5  12       63.02       72.90     65.59 o 
  -6   5  12      252.58      171.86     93.12 o 
  -5   5  12       73.77      151.92     77.40 o 
  -4   5  12      635.76      545.24     59.74 o 
  -3   5  12       73.48      106.98     53.09 o 
  -2   5  12       79.32      111.44     90.41 o 
  -1   5  12     1511.19     1610.42    109.78 o 
   0   5  12      113.29       33.19     82.72 o 
   1   5  12      565.18      577.09     46.10 o 
   2   5  12      194.29      223.13     45.73 o 
   3   5  12      215.35      275.13     78.58 o 
   4   5  12      493.74      256.99    174.03 o 
   5   5  12      121.87       92.07    142.66 o 
   6   5  12      255.63      255.23     55.97 o 
   7   5  12        1.54       77.59     92.48 o 
   8   5  12      269.01      381.73     61.76 o 
   9   5  12      248.76      301.27     92.46 o 
  10   5  12      134.45      137.10     50.74 o 
  11   5  12       81.40       84.74     72.06 o 
 -22   6  12      174.73       27.51    265.59 o 
 -21   6  12      239.27      415.31    131.03 o 
 -20   6  12       36.27      119.58     64.20 o 
 -19   6  12      167.61      246.38    271.66 o 
 -18   6  12      197.10      261.30    101.18 o 
 -17   6  12       70.19       73.77     93.86 o 
 -16   6  12      630.05      830.39     98.14 o 
 -15   6  12       61.01      125.73     81.77 o 
 -14   6  12      148.80      327.46    106.48 o 
 -13   6  12       49.17       -4.25     88.53 o 
 -12   6  12       20.65      215.89    177.06 o 
 -11   6  12      574.85      762.44    186.67 o 
 -10   6  12      648.15      632.37     49.73 o 
  -9   6  12      151.87      295.89     71.84 o 
  -8   6  12       62.71      158.34     63.78 o 
  -7   6  12        4.76       10.44    112.81 o 
  -6   6  12      596.71      686.80     65.91 o 
  -5   6  12      341.44      402.56     58.83 o 
  -4   6  12       21.45       39.73    115.93 o 
  -3   6  12     1667.00     1594.31     71.33 o 
  -2   6  12      442.42      347.66     74.37 o 
  -1   6  12     1126.68     1113.09     55.83 o 
   0   6  12     1059.44     1245.17    100.21 o 
   1   6  12     1116.42     1256.46     56.33 o 
   2   6  12     3207.03     3467.58    119.39 o 
   3   6  12      852.11      740.83     91.15 o 
   4   6  12     2101.81     1777.69    205.39 o 
   5   6  12     2558.23     2197.58    268.12 o 
   6   6  12       74.93      215.51    103.20 o 
   7   6  12     1470.34     1349.71    153.79 o 
   8   6  12      135.66      189.20    208.43 o 
   9   6  12      910.57      733.54    148.73 o 
  10   6  12      630.33      718.36    276.22 o 
 -21   7  12       20.92       41.66     83.36 o 
 -20   7  12      225.95      409.02    208.93 o 
 -19   7  12      114.16       77.84     67.27 o 
 -18   7  12      129.68      310.62    240.80 o 
 -17   7  12      131.78      159.51     67.54 o 
 -16   7  12       42.69      214.02     81.19 o 
 -15   7  12       41.81      -41.41     91.57 o 
 -14   7  12      128.00       37.03     89.04 o 
 -13   7  12       11.48      385.48    310.11 o 
 -12   7  12      328.18      352.88     76.93 o 
 -11   7  12        3.59      -94.10    153.79 o 
 -10   7  12       16.77       89.57    119.90 o 
  -9   7  12      152.65      301.25    114.63 o 
  -8   7  12     1666.36     1610.01     76.19 o 
  -7   7  12       19.11       52.38     73.97 o 
  -6   7  12     1142.11     1011.22     95.76 o 
  -5   7  12       33.90       67.55     72.89 o 
  -4   7  12      109.80      352.58    113.66 o 
  -3   7  12       19.76      -20.67     65.77 o 
  -2   7  12      182.57      286.50     62.57 o 
  -1   7  12     1332.48     1187.48     63.07 o 
   0   7  12       46.99       23.25     56.47 o 
   1   7  12      982.16     1020.57     59.21 o 
   2   7  12      268.17      405.58     82.97 o 
   3   7  12        7.91        2.04     56.17 o 
   4   7  12      724.72      619.21    251.93 o 
   5   7  12       16.60       35.41    141.65 o 
   6   7  12      270.89      287.34    175.04 o 
   7   7  12        7.49       69.81     97.13 o 
   8   7  12      419.91      278.24    136.59 o 
   9   7  12      275.64      404.71    196.28 o 
 -19   8  12        7.95       75.96    207.41 o 
 -18   8  12        3.97       97.39    100.40 o 
 -17   8  12        3.56      -79.14     90.16 o 
 -16   8  12        5.04       20.31    115.85 o 
 -15   8  12      560.29      591.82     69.12 o 
 -14   8  12      206.00      286.39     59.20 o 
 -13   8  12        0.79      -63.49    117.17 o 
 -12   8  12       28.48      140.75     84.57 o 
 -11   8  12        9.36      -64.90     72.85 o 
 -10   8  12      199.62      172.25     73.54 o 
  -9   8  12     1499.37     1340.43     88.02 o 
  -8   8  12      242.40      269.09     87.58 o 
  -7   8  12      395.57      323.86     93.59 o 
  -6   8  12      740.68      647.87    129.33 o 
  -5   8  12       22.29      171.17    103.20 o 
  -4   8  12       21.55      -61.52    135.58 o 
  -3   8  12       57.22      136.27     70.30 o 
  -2   8  12      347.80      400.20    114.67 o 
  -1   8  12     1414.69     1181.16     67.54 o 
   0   8  12      103.40      111.79     68.41 o 
   1   8  12      614.30      540.08    123.49 o 
   2   8  12     1331.66     1270.08    111.69 o 
   3   8  12      200.50      207.93     66.87 o 
   4   8  12      999.60      914.65    103.20 o 
   5   8  12      102.77      117.37    134.57 o 
   6   8  12       26.78       88.02    198.31 o 
   7   8  12      290.61      210.45    167.96 o 
   8   8  12       12.62      -47.55    157.84 o 
 -17   9  12      108.04      266.80     94.07 o 
 -16   9  12       12.00      -36.76    102.26 o 
 -15   9  12       34.20      -13.34    165.93 o 
 -14   9  12      376.09      376.88     88.51 o 
 -13   9  12       15.75      102.40     71.67 o 
 -12   9  12      245.78      187.18    279.25 o 
 -11   9  12      102.48        2.43     93.47 o 
 -10   9  12       45.27      132.54    142.66 o 
  -9   9  12      226.50      255.96     80.68 o 
  -8   9  12        6.17       46.68     87.81 o 
  -7   9  12      669.46      482.29     85.82 o 
  -6   9  12       28.47      228.80    117.26 o 
  -5   9  12      305.96      282.74     81.29 o 
  -4   9  12      112.58      153.16     77.46 o 
  -3   9  12       31.20       70.69     76.71 o 
  -2   9  12      513.64      653.06    101.68 o 
  -1   9  12      161.91      204.08     71.73 o 
   0   9  12      611.96      602.76     74.60 o 
   1   9  12      736.08      876.98    100.63 o 
   2   9  12       40.24       56.25     72.28 o 
   3   9  12      282.64      268.12    226.64 o 
   4   9  12      150.78      173.01    174.03 o 
   5   9  12       61.06      108.26    109.27 o 
   6   9  12      416.44      304.54    167.96 o 
 -15  10  12        8.80      147.55     96.32 o 
 -14  10  12      182.10      177.53    134.62 o 
 -13  10  12      457.13      391.36    113.72 o 
 -12  10  12       35.26      279.23     82.67 o 
 -11  10  12      208.89      190.11    138.20 o 
 -10  10  12      343.37      238.57     89.12 o 
  -9  10  12       79.69       25.78     83.10 o 
  -8  10  12      322.77      437.23     97.55 o 
  -7  10  12      356.67      595.53    116.86 o 
  -6  10  12        2.37      -18.84     76.01 o 
  -5  10  12       34.09      207.71    140.44 o 
  -4  10  12       24.25      164.26    148.86 o 
  -3  10  12      116.80      176.68     79.13 o 
  -2  10  12      202.86      256.05    106.74 o 
  -1  10  12      147.63      154.80    321.75 o 
   0  10  12     1089.18     1396.18    164.41 o 
   1  10  12      467.29      536.70    121.58 o 
   2  10  12        1.96      182.07     81.16 o 
   3  10  12      187.18      233.72    156.83 o 
 -11  11  12       51.19      130.52    266.10 o 
 -10  11  12       31.74      158.23    103.06 o 
  -9  11  12       84.01      516.39    257.50 o 
  -8  11  12       29.38      390.53    218.04 o 
  -7  11  12      200.17      213.16     61.44 o 
  -6  11  12        0.75      -64.35     92.80 o 
  -5  11  12      154.88      336.37    177.06 o 
  -4  11  12       23.56       66.66     86.98 o 
  -3  11  12      111.08      158.91     90.44 o 
  -2  11  12       80.48      211.46    220.57 o 
  -1  11  12       95.28       98.15     97.10 o 
 -25   1  13      234.06      305.54    377.90 o 
 -24   1  13        6.57      -81.39     81.90 o 
 -23   1  13     1179.55     1303.95    141.73 o 
 -22   1  13      756.43      609.29    106.20 o 
 -21   1  13      252.99      191.30    138.35 o 
 -20   1  13     2724.78     2770.49    147.72 o 
 -19   1  13     1483.10     1418.62    116.25 o 
 -18   1  13      203.61      315.21     98.65 o 
 -17   1  13     3027.94     2549.28    133.19 o 
 -16   1  13        2.64       22.39     68.67 o 
 -15   1  13     2666.50     2456.85     71.97 o 
 -14   1  13      396.71      559.98     84.99 o 
 -13   1  13     7111.86     7063.96    384.98 o 
 -12   1  13     7369.17     6833.59    112.86 o 
 -11   1  13      156.07      225.35     85.90 o 
 -10   1  13     7433.53     6894.44    159.09 o 
  -9   1  13     8424.47     8233.96    275.62 o 
  -8   1  13       63.84      196.69     71.74 o 
  -7   1  13     1249.26     1089.63     69.41 o 
  -6   1  13       69.30      106.11     67.55 o 
  -5   1  13     1004.67     1022.22     90.91 o 
  -4   1  13       89.71      205.71     84.10 o 
  -3   1  13     1933.84     1970.03     70.48 o 
  -2   1  13     3633.31     3496.41    118.27 o 
  -1   1  13      401.65      369.79     87.06 o 
   0   1  13     1229.63     1084.36     71.30 o 
   1   1  13      557.03      446.34    116.18 o 
   2   1  13       99.67      208.99     91.17 o 
   3   1  13     1494.91     1375.93     74.82 o 
   4   1  13      457.52      421.51     69.14 o 
   5   1  13        2.39       23.27    117.37 o 
   6   1  13      275.29      433.37     64.34 o 
   7   1  13      327.47      280.11     72.00 o 
   8   1  13      454.55      421.97     55.79 o 
   9   1  13      144.99      117.73     86.00 o 
  10   1  13       23.85       76.02    178.07 o 
  11   1  13      107.21       -2.13    186.17 o 
  12   1  13       15.78      337.28     80.74 o 
 -24   2  13      354.53      371.08    198.36 o 
 -23   2  13      278.01      258.06    135.25 o 
 -22   2  13       32.87      112.61    116.35 o 
 -21   2  13      972.26     1028.04    101.26 o 
 -20   2  13       52.33       47.94    120.88 o 
 -19   2  13     1191.80      986.97    114.20 o 
 -18   2  13      787.84      832.73    115.97 o 
 -17   2  13     1273.86     1294.30    140.13 o 
 -16   2  13     4161.54     3980.45    115.40 o 
 -15   2  13      200.42      255.38    116.45 o 
 -14   2  13     5041.02     4575.66    115.39 o 
 -13   2  13     5923.89     5856.96    105.66 o 
 -12   2  13     1018.57      980.31     74.12 o 
 -11   2  13     5840.42     5821.37    114.33 o 
 -10   2  13      141.61      122.66     85.11 o 
  -9   2  13     3061.50     2921.29     96.76 o 
  -8   2  13      269.04      323.51    100.08 o 
  -7   2  13     1270.77     1329.90    100.39 o 
  -6   2  13     1888.81     1780.39     75.84 o 
  -5   2  13     1349.11     1524.99    100.75 o 
  -4   2  13     1062.39     1027.72     83.33 o 
  -3   2  13      549.14      719.87     64.60 o 
  -2   2  13       32.66       76.68     76.13 o 
  -1   2  13     5644.41     5266.23    181.61 o 
   0   2  13      540.52      516.72     76.45 o 
   1   2  13     1218.30     1183.76     86.37 o 
   2   2  13       50.70       83.55     61.94 o 
   3   2  13       14.78      -18.63     64.17 o 
   4   2  13       34.99      258.12    148.23 o 
   5   2  13        1.16      -37.04     89.04 o 
   6   2  13      251.06      258.32     65.08 o 
   7   2  13       85.88       47.20     68.58 o 
   8   2  13      212.45      182.75     56.40 o 
   9   2  13        3.65       -0.10     70.94 o 
  10   2  13      315.62      422.18     61.63 o 
  11   2  13       17.63       14.42    205.39 o 
  12   2  13      130.70      318.71    168.97 o 
 -24   3  13      549.25      619.69    124.73 o 
 -23   3  13      787.90      850.79    189.20 o 
 -22   3  13        1.33       28.21    110.20 o 
 -21   3  13      597.61      586.30     94.07 o 
 -20   3  13      275.27      229.01     85.16 o 
 -19   3  13       17.87      -26.31     80.73 o 
 -18   3  13        1.81      -82.46     82.46 o 
 -17   3  13      149.07       31.88    108.06 o 
 -16   3  13        0.83       69.85     98.70 o 
 -15   3  13      724.38      817.99    107.31 o 
 -14   3  13       23.12      -16.86    137.11 o 
 -13   3  13      772.11      819.00     99.18 o 
 -12   3  13      182.68      200.30     61.14 o 
 -11   3  13      289.59      422.81     74.34 o 
 -10   3  13      107.10      161.84    104.93 o 
  -9   3  13      537.67      554.67     76.61 o 
  -8   3  13     3710.14     3469.49    101.23 o 
  -7   3  13        6.78       57.67     72.80 o 
  -6   3  13     1073.95      983.82     79.04 o 
  -5   3  13       35.75      108.06     80.82 o 
  -4   3  13      171.35      198.21     70.94 o 
  -3   3  13      770.19      772.78     41.85 o 
  -2   3  13      399.27      489.81     81.68 o 
  -1   3  13      383.57      326.15     36.11 o 
   0   3  13      159.46      260.65     70.90 o 
   1   3  13      164.89      213.23     91.31 o 
   2   3  13        2.16       62.24     62.13 o 
   3   3  13        0.75        9.84     70.32 o 
   4   3  13       34.98      237.97     76.90 o 
   5   3  13       35.17        7.26    108.65 o 
   6   3  13      284.26      289.48     62.87 o 
   7   3  13       70.67      212.37     63.74 o 
   8   3  13       63.40      203.69     67.40 o 
   9   3  13      474.75      418.60     83.92 o 
  10   3  13      235.64      147.52     66.00 o 
  11   3  13      104.80      224.00    138.61 o 
  12   3  13       33.10      195.27     60.01 o 
 -23   4  13        5.48       67.17     74.56 o 
 -22   4  13      391.64      355.10    106.47 o 
 -21   4  13      373.11      334.78     77.20 o 
 -20   4  13      145.82      194.62    108.37 o 
 -19   4  13      569.32      638.09     83.67 o 
 -18   4  13       24.59       50.75     98.54 o 
 -17   4  13       16.56      107.82    133.67 o 
 -16   4  13      117.55      119.48    114.86 o 
 -15   4  13       66.65      226.91    107.04 o 
 -14   4  13      797.54      715.18     96.83 o 
 -13   4  13       35.44      180.99    129.50 o 
 -12   4  13      444.78      445.03     80.67 o 
 -11   4  13      943.62      930.58    101.32 o 
 -10   4  13      485.86      504.97     46.77 o 
  -9   4  13      174.04      151.34     55.18 o 
  -8   4  13      635.43      741.49     62.82 o 
  -7   4  13        2.90       65.99     49.94 o 
  -6   4  13     1062.85     1220.01     62.96 o 
  -5   4  13       69.34       61.13     89.60 o 
  -4   4  13     2127.73     2120.00     59.19 o 
  -3   4  13     1652.60     1571.32     79.75 o 
  -2   4  13        7.98       -0.43     43.31 o 
  -1   4  13      367.74      385.82     42.57 o 
   0   4  13     1370.02     1158.07     62.73 o 
   1   4  13      412.80      487.46     38.19 o 
   2   4  13      503.07      417.41     40.57 o 
   3   4  13      505.95      526.77     67.49 o 
   4   4  13      893.84      838.81     64.69 o 
   5   4  13       20.50      161.56     70.82 o 
   6   4  13      777.87      831.50     97.63 o 
   7   4  13      952.28      842.49     69.30 o 
   8   4  13      144.21      209.18    107.46 o 
   9   4  13     1224.34     1115.53    222.59 o 
  10   4  13       17.59        9.88     66.33 o 
  11   4  13      183.12      217.68     94.72 o 
 -23   5  13        2.48      165.93    193.25 o 
 -22   5  13       79.11      -21.25    117.37 o 
 -21   5  13       35.58      254.97    154.80 o 
 -20   5  13      105.84      290.52     87.93 o 
 -19   5  13       70.18      165.62     75.68 o 
 -18   5  13      369.70      513.57    168.46 o 
 -17   5  13      113.66      244.19    247.89 o 
 -16   5  13        0.80      153.31     75.29 o 
 -15   5  13     1763.64     1761.26    139.80 o 
 -14   5  13      239.76      191.88     55.67 o 
 -13   5  13      497.48      419.10     90.25 o 
 -12   5  13       13.16      131.80    170.99 o 
 -11   5  13      528.03      370.51     67.09 o 
 -10   5  13       13.67       93.14     61.72 o 
  -9   5  13      145.62      156.83     80.94 o 
  -8   5  13     1679.23     1995.82    120.91 o 
  -7   5  13     1244.17     1087.76     65.70 o 
  -6   5  13      564.54      675.04    116.35 o 
  -5   5  13     2536.40     2405.76    109.46 o 
  -4   5  13      520.97      561.52    100.81 o 
  -3   5  13      435.43      541.30     54.55 o 
  -2   5  13     1022.70      901.00     55.40 o 
  -1   5  13       99.66      126.76     88.07 o 
   0   5  13     1337.49     1305.33     52.37 o 
   1   5  13      284.28      316.39     79.71 o 
   2   5  13     2155.71     2063.01    181.11 o 
   3   5  13     1957.84     2335.97     64.75 o 
   4   5  13        2.46      -54.64    153.79 o 
   5   5  13     1405.29     1312.28    103.20 o 
   6   5  13     1346.57     1315.31    190.21 o 
   7   5  13       98.46       65.14     63.38 o 
   8   5  13      962.90      955.00     74.37 o 
   9   5  13       34.12      271.24    110.79 o 
  10   5  13      338.09      402.78     80.56 o 
 -22   6  13        8.23      280.02     72.60 o 
 -21   6  13        1.40      135.94    159.35 o 
 -20   6  13       27.47      119.89     75.05 o 
 -19   6  13       66.14      -18.73     90.41 o 
 -18   6  13       32.61       57.40    148.23 o 
 -17   6  13       14.08       99.15     88.53 o 
 -16   6  13      106.00      172.18     93.78 o 
 -15   6  13       30.56       28.81    101.68 o 
 -14   6  13        0.06      159.37     87.01 o 
 -13   6  13      352.43      542.16    140.91 o 
 -12   6  13       21.23      -47.37    144.18 o 
 -11   6  13      114.24      161.56     65.69 o 
 -10   6  13      266.48      305.34     66.12 o 
  -9   6  13      210.25      365.67     69.08 o 
  -8   6  13        4.77      116.84    100.67 o 
  -7   6  13     1368.39     1299.79    103.20 o 
  -6   6  13      215.34      138.61    176.05 o 
  -5   6  13      654.39      601.41     77.78 o 
  -4   6  13       16.34       68.10     59.91 o 
  -3   6  13       55.52     -103.34    154.80 o 
  -2   6  13       36.77      138.64     57.80 o 
  -1   6  13       10.32      -36.58     54.04 o 
   0   6  13       23.58      165.13     70.32 o 
   1   6  13      248.40      446.19     94.10 o 
   2   6  13        2.01        3.51     44.70 o 
   3   6  13        0.13      -44.34     57.17 o 
   4   6  13       14.15       46.54    164.92 o 
   5   6  13      127.02      111.30     99.15 o 
   6   6  13        5.97      -38.45    225.63 o 
   7   6  13       16.72       67.79    127.48 o 
   8   6  13       19.23       48.57    186.17 o 
   9   6  13       14.67       73.86    178.07 o 
 -20   7  13       81.30      205.45     95.95 o 
 -19   7  13       50.52        0.94     86.87 o 
 -18   7  13      143.55      255.70    181.11 o 
 -17   7  13      226.60      360.34     82.89 o 
 -16   7  13        1.12      115.69     83.49 o 
 -15   7  13      296.17      707.04    298.98 o 
 -14   7  13       41.15       54.60     66.89 o 
 -13   7  13        0.85       84.36     64.97 o 
 -12   7  13       56.60       75.59     62.23 o 
 -11   7  13        4.03      -51.76     59.74 o 
 -10   7  13      168.40      234.54     82.00 o 
  -9   7  13      720.66      772.57     79.35 o 
  -8   7  13      555.59      466.44     70.46 o 
  -7   7  13        5.42      158.23    126.47 o 
  -6   7  13      191.91      313.99     75.88 o 
  -5   7  13     1671.83     1569.06     70.34 o 
  -4   7  13      127.19      254.46     72.34 o 
  -3   7  13      822.97      839.90    107.25 o 
  -2   7  13     1184.73     1403.18     74.37 o 
  -1   7  13      189.55      221.60     61.80 o 
   0   7  13     1555.43     1509.09     59.31 o 
   1   7  13      246.96      337.45     60.74 o 
   2   7  13     1490.86     1217.47     75.88 o 
   3   7  13     2196.54     1920.35    326.80 o 
   4   7  13      271.21      220.57    133.55 o 
   5   7  13     1837.86     1555.10    292.40 o 
   6   7  13      323.67      312.64    143.67 o 
   7   7  13      110.44      230.69    223.60 o 
   8   7  13      680.27      741.63    151.77 o 
 -19   8  13       50.25      184.78    163.68 o 
 -18   8  13       19.90       65.50     82.52 o 
 -17   8  13      252.17      261.37     87.78 o 
 -16   8  13       56.19       38.43     80.35 o 
 -15   8  13       13.93      131.57     94.21 o 
 -14   8  13       79.22      132.60     77.99 o 
 -13   8  13       55.37      188.19    167.96 o 
 -12   8  13       63.43      167.29     87.88 o 
 -11   8  13      201.39      354.77     67.98 o 
 -10   8  13       15.56      161.03     82.97 o 
  -9   8  13      363.02      256.93     85.76 o 
  -8   8  13      291.96      277.41     76.86 o 
  -7   8  13       64.56       57.78    100.88 o 
  -6   8  13     1618.78     1494.63     82.19 o 
  -5   8  13      349.74      446.99     76.62 o 
  -4   8  13      566.59      615.37    109.06 o 
  -3   8  13     1593.57     1404.40     72.78 o 
  -2   8  13      136.09      315.90     73.35 o 
  -1   8  13      827.84      837.13     92.55 o 
   0   8  13      285.24      209.36     65.45 o 
   1   8  13      405.78      514.96     70.22 o 
   2   8  13      320.66      157.44     69.32 o 
   3   8  13      372.22      301.51    262.05 o 
   4   8  13      852.55      680.93    239.79 o 
   5   8  13        1.90       97.13    212.47 o 
   6   8  13      191.01      187.18     67.79 o 
   7   8  13      219.06      270.14    259.01 o 
 -17   9  13        4.88        3.04    178.07 o 
 -16   9  13       26.11       62.03    100.54 o 
 -15   9  13        1.67      199.87    186.67 o 
 -14   9  13       14.79      147.14     88.45 o 
 -13   9  13       51.27       97.13     87.78 o 
 -12   9  13       66.89      193.25    159.86 o 
 -11   9  13      295.54      195.68    207.41 o 
 -10   9  13       59.38      169.98    141.65 o 
  -9   9  13      414.19      584.37    120.40 o 
  -8   9  13      882.50      484.39    131.53 o 
  -7   9  13       14.78      151.95    124.46 o 
  -6   9  13      462.97      503.87    249.91 o 
  -5   9  13       50.01      -31.35    177.57 o 
  -4   9  13      162.21      318.43     78.18 o 
  -3   9  13      149.59      503.40    210.96 o 
  -2   9  13       94.47      315.89    102.70 o 
  -1   9  13      496.15      503.87    252.94 o 
   0   9  13        0.62      -25.36     74.24 o 
   1   9  13      204.77      260.05     64.77 o 
   2   9  13      108.70      191.06    115.78 o 
   3   9  13       16.79      108.26    234.73 o 
   4   9  13        6.63      100.17    156.83 o 
   5   9  13       22.49       57.67    146.71 o 
 -14  10  13      314.12      469.70    250.92 o 
 -13  10  13      145.26      309.10     89.12 o 
 -12  10  13      272.53      297.10     92.98 o 
 -11  10  13       85.00      214.98    160.87 o 
 -10  10  13       16.31      139.00     76.13 o 
  -9  10  13      424.69      397.03     95.29 o 
  -8  10  13       67.81      241.14     91.40 o 
  -7  10  13      206.06      289.38     90.07 o 
  -6  10  13      277.26      345.31    152.54 o 
  -5  10  13       37.87      -16.31    168.97 o 
  -4  10  13      460.71      487.21     74.48 o 
  -3  10  13       26.87       82.50     75.73 o 
  -2  10  13      406.94      413.82    190.21 o 
  -1  10  13      362.10      383.90     83.93 o 
   0  10  13       86.85      266.93     83.37 o 
   1  10  13      248.78      296.63     72.90 o 
   2  10  13       13.40       98.19     85.51 o 
  -9  11  13      334.12      352.54     88.39 o 
  -8  11  13        0.93      -71.71     97.62 o 
  -7  11  13       70.31      229.14     82.85 o 
  -6  11  13        7.65      -57.03     98.15 o 
  -5  11  13      165.72      109.51     94.31 o 
  -4  11  13       59.20      175.89     83.69 o 
 -25   0  14      312.36      430.01    137.60 o 
 -24   0  14      370.63      535.23    216.52 o 
 -23   0  14        1.29      -49.58    118.38 o 
 -22   0  14     2447.60     2531.47    121.41 o 
 -21   0  14     1157.51     1070.46    212.47 o 
 -20   0  14      439.90      476.55    130.52 o 
 -19   0  14      727.60      601.00    197.30 o 
 -18   0  14     1535.98     1689.67    110.28 o 
 -17   0  14     2926.88     3062.65    113.32 o 
 -16   0  14     2484.68     2251.20    189.20 o 
 -15   0  14     1088.37     1147.36     92.07 o 
 -14   0  14     6697.80     5727.67    140.64 o 
 -13   0  14      156.26      256.99    114.33 o 
 -12   0  14    10623.99    10307.99    512.97 o 
 -11   0  14     6464.99     6440.97    320.73 o 
 -10   0  14     1233.18     1383.10    104.21 o 
  -9   0  14     1734.46     1599.62    144.68 o 
  -8   0  14       15.92       91.06     90.05 o 
  -7   0  14      250.22      436.08     51.60 o 
  -6   0  14      164.80      181.11     59.69 o 
  -5   0  14      143.71      147.72    152.78 o 
  -4   0  14     1818.44     1723.06    125.46 o 
  -3   0  14       10.70       78.92    151.77 o 
  -2   0  14      864.79      937.92     94.10 o 
  -1   0  14      316.04      300.50     96.12 o 
   0   0  14        6.38        8.09    123.44 o 
   1   0  14       66.86      228.66    105.22 o 
   2   0  14     1120.44     1286.98    123.44 o 
   3   0  14      191.36      233.72    100.17 o 
   4   0  14       94.68      101.18    185.16 o 
   5   0  14      688.58      786.15     71.84 o 
   6   0  14      625.37      908.58    154.80 o 
   7   0  14      136.63      348.05     75.88 o 
   8   0  14        2.47        4.05     81.95 o 
   9   0  14      170.19      375.37     77.91 o 
 -24   1  14        0.02      -14.88     90.70 o 
 -23   1  14        9.72      176.59    127.92 o 
 -22   1  14      252.08      290.63    138.65 o 
 -21   1  14      299.29      313.48    116.83 o 
 -20   1  14      136.43      236.45    112.98 o 
 -19   1  14        4.86       13.38    118.33 o 
 -18   1  14      491.93      359.51     91.57 o 
 -17   1  14      783.98      767.61     75.12 o 
 -16   1  14      372.90      335.46     95.35 o 
 -15   1  14     1731.76     1953.84     79.31 o 
 -14   1  14       66.81       59.86    104.63 o 
 -13   1  14     1383.37     1485.20    158.85 o 
 -12   1  14        4.56       -7.16     93.35 o 
 -11   1  14     1396.58     1353.64     75.81 o 
 -10   1  14      535.27      567.91    113.82 o 
  -9   1  14     2486.36     2473.08    101.30 o 
  -8   1  14     2031.89     2008.78    129.70 o 
  -7   1  14      348.41      411.56    100.69 o 
  -6   1  14      951.99      970.58     78.17 o 
  -5   1  14       80.04       69.73     98.72 o 
  -4   1  14       54.21       32.18     71.77 o 
  -3   1  14      202.98      221.83     86.91 o 
  -2   1  14        2.60       49.88     81.65 o 
  -1   1  14       15.95       50.30     75.60 o 
   0   1  14       23.15       46.56     68.17 o 
   1   1  14      183.32      191.26     75.23 o 
   2   1  14      617.63      552.53    107.19 o 
   3   1  14       11.17      118.38     98.14 o 
   4   1  14       13.91      306.78     52.23 o 
   5   1  14      719.39      867.83     64.29 o 
   6   1  14        2.20      155.26    244.85 o 
   7   1  14       14.34      125.76    109.27 o 
   8   1  14       40.29      -33.26    194.77 o 
   9   1  14       25.83      124.33    157.84 o 
  10   1  14       67.13      224.84     84.48 o 
  11   1  14       45.42      394.79    164.92 o 
 -24   2  14      378.82      468.08    138.07 o 
 -23   2  14      164.78      198.64    129.73 o 
 -22   2  14     1797.82     1698.98     91.83 o 
 -21   2  14      342.80      382.94    116.09 o 
 -20   2  14      254.68      308.57    127.99 o 
 -19   2  14      560.87      480.69     97.56 o 
 -18   2  14       52.90      110.07     99.97 o 
 -17   2  14       63.38       54.97     70.87 o 
 -16   2  14        4.59       91.90     95.08 o 
 -15   2  14      876.50      750.49     89.45 o 
 -14   2  14     1697.60     1703.51    120.97 o 
 -13   2  14      355.62      385.89     69.68 o 
 -12   2  14      383.89      390.58     87.01 o 
 -11   2  14     3064.99     2652.76     75.28 o 
 -10   2  14     1306.76     1314.96     98.36 o 
  -9   2  14     1070.03      957.44     84.99 o 
  -8   2  14     4241.10     4767.56    148.76 o 
  -7   2  14      329.21      326.60     83.26 o 
  -6   2  14     1272.88     1202.53    116.77 o 
  -5   2  14      650.02      753.24     61.23 o 
  -4   2  14     1531.96     1366.50    104.93 o 
  -3   2  14       96.89      197.49    110.28 o 
  -2   2  14      157.45      234.27    100.88 o 
  -1   2  14      302.99      397.40     87.19 o 
   0   2  14      197.93      164.97     72.56 o 
   1   2  14      580.19      498.73     76.01 o 
   2   2  14       59.22       56.66     75.88 o 
   3   2  14      185.90      177.95     57.83 o 
   4   2  14     1023.73     1091.11     67.93 o 
   5   2  14      350.24      580.87    165.93 o 
   6   2  14      140.24      215.58    133.55 o 
   7   2  14      194.53      333.61     75.84 o 
   8   2  14      849.08      959.17     75.74 o 
   9   2  14        2.29      186.17     80.94 o 
  10   2  14       99.07      247.89    173.01 o 
  11   2  14        6.32      172.00    176.05 o 
 -24   3  14       25.57       86.87    130.79 o 
 -23   3  14      385.88      395.84     67.79 o 
 -22   3  14       16.85      130.14    170.41 o 
 -21   3  14      400.59      455.60    147.82 o 
 -20   3  14      364.84      360.07    109.37 o 
 -19   3  14       15.16       82.05    124.11 o 
 -18   3  14      775.97      761.21     69.50 o 
 -17   3  14      105.77      192.08    111.78 o 
 -16   3  14      869.88      845.71    138.93 o 
 -15   3  14     1243.34     1335.25    107.81 o 
 -14   3  14       17.25      134.52    122.55 o 
 -13   3  14     1464.91     1308.87    109.78 o 
 -12   3  14      997.86     1021.09     95.27 o 
 -11   3  14      440.50      450.36     95.66 o 
 -10   3  14     1224.23     1526.75    162.39 o 
  -9   3  14      310.42      580.51    104.72 o 
  -8   3  14     1803.15     1693.61    100.21 o 
  -7   3  14      215.43      204.96     91.05 o 
  -6   3  14     1197.86     1047.21     82.88 o 
  -5   3  14     3242.33     3380.98    151.26 o 
  -4   3  14       46.90       22.65     91.99 o 
  -3   3  14     4944.28     5390.64    287.34 o 
  -2   3  14     1083.45      992.93     97.70 o 
  -1   3  14       12.30       61.47     37.41 o 
   0   3  14      361.22      388.60     66.89 o 
   1   3  14        1.88       51.68     98.30 o 
   2   3  14     2380.45     2409.50     71.67 o 
   3   3  14      496.08      576.71    143.67 o 
   4   3  14     1093.66     1090.94    100.15 o 
   5   3  14      534.82      651.95    134.57 o 
   6   3  14       28.71       -1.87     74.80 o 
   7   3  14      727.51      704.84     62.96 o 
   8   3  14      408.87      588.45    209.44 o 
   9   3  14       45.28        6.74     66.93 o 
  10   3  14      116.55      150.01    113.82 o 
  11   3  14        8.19      -63.96     63.96 o 
 -23   4  14      164.79        4.00    112.81 o 
 -22   4  14      143.26      -31.95     97.64 o 
 -21   4  14       33.78      102.51    102.85 o 
 -20   4  14      132.65      215.64    101.23 o 
 -19   4  14        1.26       67.34     85.50 o 
 -18   4  14      149.15      282.63    126.85 o 
 -17   4  14      544.84      573.15     88.71 o 
 -16   4  14     1331.64     1251.70     54.74 o 
 -15   4  14      123.41      214.72     84.58 o 
 -14   4  14     3265.42     3172.03     83.06 o 
 -13   4  14       13.06       88.33     65.99 o 
 -12   4  14      409.32      609.60     72.18 o 
 -11   4  14     1823.26     1969.64    118.03 o 
 -10   4  14     2411.08     2275.38     91.88 o 
  -9   4  14      814.88      655.64     80.56 o 
  -8   4  14      560.60      496.75    119.48 o 
  -7   4  14     5351.85     5423.35    312.64 o 
  -6   4  14      779.09      686.35     81.97 o 
  -5   4  14      247.73      277.46     79.00 o 
  -4   4  14      812.89      714.67     52.23 o 
  -3   4  14     1304.66     1593.23     93.59 o 
  -2   4  14      140.56      174.72     46.01 o 
  -1   4  14      193.45      236.94     80.18 o 
   0   4  14      292.13      252.09     73.41 o 
   1   4  14      367.24      386.50    145.70 o 
   2   4  14       79.78      148.87     48.57 o 
   3   4  14      792.13      787.04     94.10 o 
   4   4  14     2107.82     1956.11     68.94 o 
   5   4  14      346.13      619.05    108.77 o 
   6   4  14      550.34      641.30     71.50 o 
   7   4  14      946.82      790.05    117.81 o 
   8   4  14       59.04       46.01     72.34 o 
   9   4  14      202.78      107.41    116.86 o 
  10   4  14      135.55      238.20     57.57 o 
 -22   5  14        4.77      112.31    139.63 o 
 -21   5  14       26.06      -63.94    117.37 o 
 -20   5  14        0.47        9.51    141.65 o 
 -19   5  14        5.96      122.68     88.89 o 
 -18   5  14        3.30      134.84     76.55 o 
 -17   5  14        9.82       28.73     25.52 o 
 -16   5  14        8.97       37.56    143.17 o 
 -15   5  14      104.94      193.27     77.74 o 
 -14   5  14      105.29      160.32     79.34 o 
 -13   5  14      151.88      137.19     99.54 o 
 -12   5  14     1132.68     1129.83     67.33 o 
 -11   5  14       23.38      117.22    101.78 o 
 -10   5  14      165.27      145.70    108.26 o 
  -9   5  14     1070.59     1203.57     57.67 o 
  -8   5  14       59.80       27.96     65.54 o 
  -7   5  14     1556.25     1496.42    122.43 o 
  -6   5  14      449.85      654.14     79.42 o 
  -5   5  14      846.10      810.24     58.59 o 
  -4   5  14      454.88      555.40     58.82 o 
  -3   5  14        3.83        6.72     53.25 o 
  -2   5  14      315.91      321.16     89.75 o 
  -1   5  14       79.80      193.24     71.84 o 
   0   5  14      728.54      857.61    101.68 o 
   1   5  14       44.86       78.38     43.37 o 
   2   5  14      607.83      550.60     93.59 o 
   3   5  14        0.63      109.27    166.94 o 
   4   5  14      703.84      656.64    111.30 o 
   5   5  14      192.89      110.28    223.60 o 
   6   5  14       32.66      119.39    169.98 o 
   7   5  14      120.91      261.06     76.90 o 
   8   5  14        2.79       23.30     92.49 o 
   9   5  14      176.92      103.41     92.07 o 
 -21   6  14       19.47      225.69    195.27 o 
 -20   6  14       53.18      -79.63     97.10 o 
 -19   6  14        3.88      179.08     97.13 o 
 -18   6  14      467.28      708.13    179.59 o 
 -17   6  14      511.63      527.13     93.90 o 
 -16   6  14      186.80      173.22    100.17 o 
 -15   6  14        2.60      161.52     77.07 o 
 -14   6  14      638.71      661.69     81.86 o 
 -13   6  14      165.79      178.07     87.01 o 
 -12   6  14       74.43      150.40     98.64 o 
 -11   6  14      114.59      132.77     70.85 o 
 -10   6  14      850.37      872.63    139.81 o 
  -9   6  14      212.77      -34.58    260.03 o 
  -8   6  14        5.65      -46.81     77.84 o 
  -7   6  14     5052.90     4721.24     85.72 o 
  -6   6  14     4730.69     4517.12    150.25 o 
  -5   6  14      218.80      410.16    121.92 o 
  -4   6  14     2779.17     2651.20     67.95 o 
  -3   6  14     1348.08     1274.39     73.86 o 
  -2   6  14     1017.46     1087.82     68.29 o 
  -1   6  14     1200.53      991.03     80.94 o 
   0   6  14      569.81      810.30    155.81 o 
   1   6  14     3782.78     3515.05    136.59 o 
   2   6  14      338.46      267.92     49.32 o 
   3   6  14     1850.63     1525.76    224.61 o 
   4   6  14     1830.33     1776.68    118.38 o 
   5   6  14       46.29       64.75    181.11 o 
   6   6  14      718.03      710.27    193.25 o 
   7   6  14      167.73      210.45    117.37 o 
   8   6  14      136.09      149.74    214.50 o 
 -20   7  14        1.82      170.48     75.12 o 
 -19   7  14      110.32      111.70     90.55 o 
 -18   7  14       24.31       70.30    132.77 o 
 -17   7  14       56.69       70.65     66.25 o 
 -16   7  14       76.83      259.01    240.80 o 
 -15   7  14       59.41      171.12     85.91 o 
 -14   7  14       79.30      277.21    155.31 o 
 -13   7  14      145.56      382.43    195.27 o 
 -12   7  14      171.79      184.79     70.86 o 
 -11   7  14        5.94       51.61     63.79 o 
 -10   7  14      780.33      831.33     81.22 o 
  -9   7  14      226.05      257.27     76.14 o 
  -8   7  14      130.52      419.04    141.65 o 
  -7   7  14      902.25      977.75    139.62 o 
  -6   7  14      464.94      453.29     66.96 o 
  -5   7  14     1751.17     1628.57    128.96 o 
  -4   7  14      132.82      194.78     67.34 o 
  -3   7  14      641.76      770.50    114.33 o 
  -2   7  14      582.22      574.69    144.68 o 
  -1   7  14      235.45      230.07    112.92 o 
   0   7  14     1282.48     1246.54    102.20 o 
   1   7  14        7.78       74.01    110.00 o 
   2   7  14      686.64      696.10    194.26 o 
   3   7  14      380.65      287.34    161.88 o 
   4   7  14      122.65      187.18    112.31 o 
   5   7  14      522.93      488.69    184.14 o 
   6   7  14        9.68      -28.33     70.82 o 
   7   7  14       10.22      156.83    216.52 o 
 -19   8  14       23.57      129.22    135.98 o 
 -18   8  14        1.71       63.20    112.81 o 
 -17   8  14      103.74      185.26     97.01 o 
 -16   8  14        1.07      108.93     66.37 o 
 -15   8  14        0.65       39.46     95.11 o 
 -14   8  14       39.63      179.96     94.10 o 
 -13   8  14       22.77       -1.78     90.23 o 
 -12   8  14      178.28      538.58    147.08 o 
 -11   8  14        8.59      200.33    107.75 o 
 -10   8  14      928.97     1002.47    152.27 o 
  -9   8  14       98.82      122.16     81.39 o 
  -8   8  14      650.58      540.85    126.96 o 
  -7   8  14      461.13      630.82     81.07 o 
  -6   8  14       73.07       44.01     91.57 o 
  -5   8  14      570.55      555.85    135.37 o 
  -4   8  14      129.04      123.00     78.91 o 
  -3   8  14       36.21       52.76    122.58 o 
  -2   8  14        0.50       51.36     72.61 o 
  -1   8  14       70.03       -3.66     82.97 o 
   0   8  14        7.09       79.02    115.16 o 
   1   8  14        3.19       35.41    155.81 o 
   2   8  14       20.73       78.24     64.49 o 
   3   8  14      428.90      371.32    162.90 o 
   4   8  14      101.20       59.69    153.79 o 
   5   8  14       14.68      -30.35    113.32 o 
 -16   9  14       40.79      409.15    177.06 o 
 -15   9  14      263.57      358.08    127.48 o 
 -14   9  14      100.19      299.55     87.30 o 
 -13   9  14      637.45      504.16    170.99 o 
 -12   9  14       95.91       95.39     72.22 o 
 -11   9  14      370.19      446.25    132.94 o 
 -10   9  14      168.49      280.68    143.08 o 
  -9   9  14      212.11      310.69    160.37 o 
  -8   9  14      898.10      872.77    137.94 o 
  -7   9  14      290.84      422.86    109.78 o 
  -6   9  14      305.82      301.56     82.67 o 
  -5   9  14      592.65      369.83    122.43 o 
  -4   9  14       14.16      137.48    130.53 o 
  -3   9  14      384.38      374.53     79.50 o 
  -2   9  14       98.96      199.32    237.77 o 
  -1   9  14      279.39      466.25    115.85 o 
   0   9  14      466.83      763.71    273.69 o 
   1   9  14       37.56       42.23     66.85 o 
   2   9  14      864.38      723.44     73.97 o 
   3   9  14      176.49      203.37    190.21 o 
 -13  10  14      387.27      308.36     98.79 o 
 -12  10  14       84.37      221.95     85.34 o 
 -11  10  14      190.56      208.48     82.25 o 
 -10  10  14      166.67      300.67    155.31 o 
  -9  10  14       80.22      115.20    109.59 o 
  -8  10  14      364.31      322.25    102.34 o 
  -7  10  14       24.95      194.73    123.94 o 
  -6  10  14      154.58      166.69    151.83 o 
  -5  10  14        0.02      -12.47     77.31 o 
  -4  10  14      254.22      117.51    101.18 o 
  -3  10  14      212.36      252.94    147.72 o 
  -2  10  14       18.95       45.05     79.20 o 
  -1  10  14      276.05      349.44     79.64 o 
   0  10  14        3.82      127.48    178.07 o 
 -24   1  15      255.98      557.13    244.34 o 
 -23   1  15      749.68      888.77    108.76 o 
 -22   1  15       75.31      203.57    114.53 o 
 -21   1  15     1830.17     1712.15    139.40 o 
 -20   1  15      437.96      501.67     88.02 o 
 -19   1  15      197.56      154.94     77.90 o 
 -18   1  15      874.04      874.16    106.47 o 
 -17   1  15        1.13      137.13    114.36 o 
 -16   1  15      261.91      323.15     73.43 o 
 -15   1  15       71.31      136.72     50.98 o 
 -14   1  15      873.91      865.90    107.25 o 
 -13   1  15      527.86      612.48    116.63 o 
 -12   1  15      168.33      196.72     94.33 o 
 -11   1  15     2288.36     2424.60    109.90 o 
 -10   1  15      962.74     1157.43    122.19 o 
  -9   1  15      181.77      179.39     89.16 o 
  -8   1  15      263.19      414.50     83.41 o 
  -7   1  15      290.64      414.83    124.81 o 
  -6   1  15      656.33      712.40    117.90 o 
  -5   1  15       13.34       27.00    103.86 o 
  -4   1  15      439.48      588.77     78.32 o 
  -3   1  15       24.97       77.04    114.12 o 
  -2   1  15        0.02       47.05     99.90 o 
  -1   1  15       65.57      110.81     99.99 o 
   0   1  15      494.85      501.24    111.84 o 
   1   1  15       18.62      -50.63    107.61 o 
   2   1  15      553.42      781.44     61.91 o 
   3   1  15       11.34      140.25    157.84 o 
   4   1  15      645.14      800.32     81.95 o 
   5   1  15       16.05       33.24     71.31 o 
   6   1  15      433.51      364.30    114.83 o 
   7   1  15      156.62      122.06     60.80 o 
   8   1  15       17.68      141.66     60.45 o 
   9   1  15      315.55      408.54    131.53 o 
  10   1  15      161.10      260.03     92.07 o 
 -24   2  15      379.90      465.58    173.44 o 
 -23   2  15       41.92      155.36     96.62 o 
 -22   2  15      413.75      268.07    211.46 o 
 -21   2  15        0.76       24.59    117.87 o 
 -20   2  15     1171.09     1137.77    107.25 o 
 -19   2  15      834.07      727.25    149.11 o 
 -18   2  15      517.98      446.65    132.24 o 
 -17   2  15     1808.84     1683.12     94.92 o 
 -16   2  15       18.06       86.68    104.29 o 
 -15   2  15      197.09      241.58    124.28 o 
 -14   2  15        4.17       41.55     56.99 o 
 -13   2  15      622.91      612.70    101.27 o 
 -12   2  15      403.32      456.54     98.67 o 
 -11   2  15      161.64      316.21    108.60 o 
 -10   2  15     2576.66     2376.68    103.22 o 
  -9   2  15      384.90      507.09    103.40 o 
  -8   2  15      532.05      663.34     82.16 o 
  -7   2  15      250.30      269.40     72.85 o 
  -6   2  15       31.93      122.22     84.98 o 
  -5   2  15      212.09      225.00     81.95 o 
  -4   2  15       66.88      120.26     80.22 o 
  -3   2  15       84.83      103.18    120.74 o 
  -2   2  15      258.69      403.45     77.96 o 
  -1   2  15      241.61      268.34     77.60 o 
   0   2  15       20.50      125.31     81.41 o 
   1   2  15      918.49      729.94     72.96 o 
   2   2  15      340.79      265.51     70.56 o 
   3   2  15     1845.94     1561.31     70.82 o 
   4   2  15     1308.36     1242.35    135.41 o 
   5   2  15       81.32       96.55     72.34 o 
   6   2  15      312.00      499.12     83.98 o 
   7   2  15        1.22       53.70    115.85 o 
   8   2  15       75.17      275.75    100.67 o 
   9   2  15      117.70      293.92    123.77 o 
  10   2  15       27.10       50.59    190.21 o 
 -24   3  15       16.17      224.90    205.66 o 
 -23   3  15       28.78      105.60    107.97 o 
 -22   3  15       20.50       97.93    159.99 o 
 -21   3  15      138.52      246.62     92.58 o 
 -20   3  15      254.79      247.17    114.19 o 
 -19   3  15      333.41      370.99     95.51 o 
 -18   3  15      216.00      408.78    110.43 o 
 -17   3  15     1333.98     1167.79    103.85 o 
 -16   3  15      583.57      577.19    114.27 o 
 -15   3  15       42.69      123.40    119.11 o 
 -14   3  15     1539.34     1519.69    186.17 o 
 -13   3  15      203.21      144.50     77.28 o 
 -12   3  15     1518.18     1431.81     76.71 o 
 -11   3  15      696.52      671.34    116.91 o 
 -10   3  15     1385.43     1397.98     87.57 o 
  -9   3  15     2157.87     2208.12     91.15 o 
  -8   3  15        0.11       83.48    155.78 o 
  -7   3  15      643.12      542.91     96.65 o 
  -6   3  15      547.93      622.76     85.16 o 
  -5   3  15        0.30      -71.65     92.65 o 
  -4   3  15      176.55      254.91     72.62 o 
  -3   3  15        8.17       11.23     82.38 o 
  -2   3  15      852.98      869.07     92.74 o 
  -1   3  15      107.35      135.22     34.76 o 
   0   3  15       25.73       17.59     53.31 o 
   1   3  15        0.61       56.97     55.87 o 
   2   3  15     1055.84     1010.62     91.02 o 
   3   3  15      688.34      811.27     81.45 o 
   4   3  15      266.60      370.45     61.44 o 
   5   3  15     1861.56     1558.14    270.14 o 
   6   3  15      626.42      688.90     76.22 o 
   7   3  15        2.46      190.01    169.98 o 
   8   3  15      291.46      292.87     60.30 o 
   9   3  15      233.26      205.79     64.39 o 
 -23   4  15       70.54       63.10    151.77 o 
 -22   4  15       31.66       99.82    116.34 o 
 -21   4  15        0.21        7.28     88.50 o 
 -20   4  15       34.86       98.51     71.44 o 
 -19   4  15      115.08      142.03     99.30 o 
 -18   4  15        0.34       24.16     69.59 o 
 -17   4  15       63.64       43.94     64.56 o 
 -16   4  15      154.84       -6.01    224.11 o 
 -15   4  15        4.32      104.89     85.56 o 
 -14   4  15      463.12      532.59    108.93 o 
 -13   4  15      405.74      440.59     87.29 o 
 -12   4  15      207.04      241.51     84.91 o 
 -11   4  15     1013.32      993.23     77.17 o 
 -10   4  15      686.25      527.40     87.73 o 
  -9   4  15     2269.89     2199.93    194.04 o 
  -8   4  15      232.01      217.98     74.58 o 
  -7   4  15     2595.28     2460.87    159.98 o 
  -6   4  15     1243.58     1196.83     90.58 o 
  -5   4  15      256.81      333.14     71.46 o 
  -4   4  15     1337.49     1232.59     90.55 o 
  -3   4  15      785.12      669.45     44.18 o 
  -2   4  15      245.71      331.08     80.10 o 
  -1   4  15       33.49       52.97     77.31 o 
   0   4  15      622.00      762.76     62.70 o 
   1   4  15      643.46      558.45    101.68 o 
   2   4  15      277.00      238.27     88.02 o 
   3   4  15      391.88      389.44     60.36 o 
   4   4  15       10.30      110.07    108.26 o 
   5   4  15      543.42      552.98     72.95 o 
   6   4  15      168.86      149.93     75.38 o 
   7   4  15        0.97      139.64     75.63 o 
   8   4  15      257.10      215.80     96.91 o 
   9   4  15        0.86      101.97    113.82 o 
 -22   5  15       37.91      106.19     81.35 o 
 -21   5  15       61.37      105.56     98.14 o 
 -20   5  15      292.83      401.89     89.73 o 
 -19   5  15      761.91      812.48    110.16 o 
 -18   5  15       13.63       -9.20    138.92 o 
 -17   5  15      176.87      192.94     99.42 o 
 -16   5  15      196.53      187.50     69.77 o 
 -15   5  15      618.42      572.62     86.03 o 
 -14   5  15        7.97        6.89    116.69 o 
 -13   5  15      256.50      220.18     78.36 o 
 -12   5  15       12.90       36.14    103.47 o 
 -11   5  15     1065.69     1125.76     79.36 o 
 -10   5  15      115.75      169.33     52.51 o 
  -9   5  15     3009.47     2909.96     78.07 o 
  -8   5  15     3893.77     3897.40    168.46 o 
  -7   5  15      351.34      424.32     84.48 o 
  -6   5  15     4290.12     4298.46    213.99 o 
  -5   5  15     1808.12     1961.10    106.74 o 
  -4   5  15       74.44       92.98     52.52 o 
  -3   5  15     1096.16     1215.99     52.10 o 
  -2   5  15        1.37       13.28     50.48 o 
  -1   5  15      530.60      645.35     86.51 o 
   0   5  15      498.13      509.63     44.24 o 
   1   5  15      309.16      339.21     45.15 o 
   2   5  15     1260.30     1325.10     43.51 o 
   3   5  15      270.49      372.33    129.51 o 
   4   5  15      523.05      470.48    216.52 o 
   5   5  15      841.33      958.15    123.44 o 
   6   5  15       61.23      153.79    128.50 o 
   7   5  15      140.42      284.93     77.40 o 
   8   5  15      211.30      176.48     73.00 o 
 -21   6  15        5.61      128.97    147.72 o 
 -20   6  15       23.00      -44.28     96.62 o 
 -19   6  15        0.78       34.42     97.85 o 
 -18   6  15       65.25       37.40    212.47 o 
 -17   6  15        5.73       53.63    128.50 o 
 -16   6  15        4.73      132.92     69.39 o 
 -15   6  15        1.91       92.46    102.70 o 
 -14   6  15       22.83      -63.03    163.91 o 
 -13   6  15      143.93       -3.20    231.70 o 
 -12   6  15      697.53      876.22    215.51 o 
 -11   6  15        7.22       67.78     79.58 o 
 -10   6  15      143.62      440.24     92.07 o 
  -9   6  15        2.39       89.84     66.64 o 
  -8   6  15      395.04      424.44     67.67 o 
  -7   6  15      353.34      129.66    165.43 o 
  -6   6  15      129.71      114.03     70.32 o 
  -5   6  15       24.56      -63.16    122.43 o 
  -4   6  15       12.01       33.73     60.80 o 
  -3   6  15      147.88      170.99    169.98 o 
  -2   6  15        2.41       -8.10     54.09 o 
  -1   6  15       27.45      144.77     53.91 o 
   0   6  15        5.30       38.18     51.11 o 
   1   6  15        3.78      -12.16     88.84 o 
   2   6  15      111.62       77.13     49.71 o 
   3   6  15       22.22       64.75    141.65 o 
   4   6  15      226.06      341.98    147.72 o 
   5   6  15        0.01       73.86    153.79 o 
   6   6  15        4.75      122.43    131.53 o 
   7   6  15       49.27       83.98     93.08 o 
 -20   7  15       73.44      100.85     94.75 o 
 -19   7  15      261.97      261.15     79.03 o 
 -18   7  15       35.83      195.27    114.33 o 
 -17   7  15      140.32      496.37     86.30 o 
 -16   7  15      154.48      102.28    106.74 o 
 -15   7  15       60.13      165.04     79.18 o 
 -14   7  15       27.92       77.92    119.39 o 
 -13   7  15      287.99      354.53    124.32 o 
 -12   7  15       45.20       20.24    120.40 o 
 -11   7  15      741.80      773.32     77.51 o 
 -10   7  15      315.97      347.40     90.05 o 
  -9   7  15     2124.73     2032.45    133.94 o 
  -8   7  15     1161.03     1022.91    127.48 o 
  -7   7  15       12.88       91.66     78.92 o 
  -6   7  15     2909.14     2851.19    250.92 o 
  -5   7  15     1223.56     1305.34     71.82 o 
  -4   7  15      645.95      615.51    119.23 o 
  -3   7  15     1086.26     1150.48     61.30 o 
  -2   7  15       29.58      -37.06     64.75 o 
  -1   7  15      352.05      260.06    115.85 o 
   0   7  15      435.93      466.14     58.71 o 
   1   7  15      121.00      104.98     58.77 o 
   2   7  15      931.45      682.95    198.31 o 
   3   7  15       52.15       39.46    152.78 o 
   4   7  15      221.63      319.72    195.27 o 
   5   7  15      360.78      520.05    170.99 o 
   6   7  15       20.76       82.97     92.07 o 
 -18   8  15      120.35      301.58     97.13 o 
 -17   8  15      137.83      360.43    145.06 o 
 -16   8  15       12.34      170.40     86.51 o 
 -15   8  15       20.59      235.76    186.67 o 
 -14   8  15      341.30      250.49     82.15 o 
 -13   8  15      175.11      222.79     67.98 o 
 -12   8  15      477.18      568.65     85.60 o 
 -11   8  15       63.13      365.02    285.32 o 
 -10   8  15      404.55      267.11    158.85 o 
  -9   8  15      464.88      605.28     84.60 o 
  -8   8  15        5.89     -105.22    105.22 o 
  -7   8  15     1330.25     1505.30     83.55 o 
  -6   8  15      944.25      711.67     83.38 o 
  -5   8  15      298.67      347.96     74.42 o 
  -4   8  15      727.76      695.01     75.43 o 
  -3   8  15        0.38       61.73     74.06 o 
  -2   8  15      148.22      275.40     97.22 o 
  -1   8  15       37.68      176.16     66.78 o 
   0   8  15      283.38      658.64    206.40 o 
   1   8  15      400.31      345.66     62.79 o 
   2   8  15       53.49      120.85     61.38 o 
   3   8  15      647.14      684.97    188.19 o 
   4   8  15       41.72      101.18    127.48 o 
 -16   9  15      164.46      176.06    146.20 o 
 -15   9  15       31.75       68.16     91.63 o 
 -14   9  15      499.54      701.52    140.72 o 
 -13   9  15       57.22       33.91     82.11 o 
 -12   9  15      642.84      707.78     71.50 o 
 -11   9  15        9.27      224.61    101.22 o 
 -10   9  15      133.96      162.37     76.89 o 
  -9   9  15      278.97      338.36     91.15 o 
  -8   9  15        1.58      135.67     84.78 o 
  -7   9  15      238.13      279.17     86.18 o 
  -6   9  15       18.19      259.21     85.00 o 
  -5   9  15       35.49      -30.39    143.16 o 
  -4   9  15       55.63      148.58     77.62 o 
  -3   9  15       19.55      -65.31     76.39 o 
  -2   9  15        0.24       41.76     72.99 o 
  -1   9  15       44.36      202.80     73.47 o 
   0   9  15       18.96      337.58    190.72 o 
   1   9  15       70.92      128.50    175.04 o 
 -12  10  15      219.32      371.78    106.24 o 
 -11  10  15      142.97      327.02     92.93 o 
 -10  10  15      269.19      238.78     98.67 o 
  -9  10  15        2.40       -2.44     95.28 o 
  -8  10  15       60.80      122.43    269.13 o 
  -7  10  15       24.56      166.48     85.90 o 
  -6  10  15       12.33      -33.78     85.06 o 
  -5  10  15       33.38       -1.04     84.20 o 
  -4  10  15       19.98      111.81     86.44 o 
  -3  10  15        0.52      161.13     79.25 o 
 -24   0  16       63.03       98.14    121.41 o 
 -23   0  16      824.13      837.75    165.93 o 
 -22   0  16     1514.98     1368.93     96.12 o 
 -21   0  16      535.07      638.43     91.06 o 
 -20   0  16     1619.24     1601.64    109.27 o 
 -19   0  16     1098.92     1328.46    176.05 o 
 -18   0  16      203.37      325.79     95.11 o 
 -17   0  16      252.09      238.78    154.80 o 
 -16   0  16       57.38      141.65    163.91 o 
 -15   0  16       10.97       83.98    141.65 o 
 -14   0  16      359.12      304.54    234.73 o 
 -13   0  16      241.56      344.00    122.43 o 
 -12   0  16       91.07      261.04    138.61 o 
 -11   0  16        5.59       30.35    137.60 o 
 -10   0  16       42.29       50.59    114.33 o 
  -9   0  16      903.44      787.16    151.77 o 
  -8   0  16      299.31      344.00     97.13 o 
  -7   0  16     2412.43     2380.71    230.69 o 
  -6   0  16        8.19      100.17    117.37 o 
  -5   0  16      476.28      636.41    140.64 o 
  -4   0  16      475.64      459.35     71.84 o 
  -3   0  16      322.35      231.70    129.51 o 
  -2   0  16       26.97       45.53    129.51 o 
  -1   0  16      775.54      765.92    106.24 o 
   0   0  16      658.56      871.14    138.61 o 
   1   0  16      881.00      848.88     76.90 o 
   2   0  16      365.99      273.18    130.52 o 
   3   0  16     2775.68     2653.89    117.37 o 
   4   0  16       24.24      -14.16     93.08 o 
   5   0  16      247.20      436.08     86.00 o 
   6   0  16       15.91       18.21     83.98 o 
   7   0  16     1064.26     1053.26     90.05 o 
   8   0  16     1146.27     1404.35     92.07 o 
   9   0  16        1.24      -39.46    188.19 o 
 -24   1  16      247.45      307.28    180.60 o 
 -23   1  16      106.74      201.24    137.60 o 
 -22   1  16      657.12      756.29    144.05 o 
 -21   1  16      304.99      302.62    120.91 o 
 -20   1  16      113.41      275.56     83.47 o 
 -19   1  16      136.61      177.20    125.96 o 
 -18   1  16      870.97      881.30     92.03 o 
 -17   1  16        5.82      159.20    102.71 o 
 -16   1  16      572.45      598.67    114.17 o 
 -15   1  16      301.82      363.00     89.29 o 
 -14   1  16      215.51      223.66    104.66 o 
 -13   1  16        3.90      119.83    107.07 o 
 -12   1  16       19.72      111.09     78.94 o 
 -11   1  16      604.81      643.53    139.12 o 
 -10   1  16        0.85       23.49     70.58 o 
  -9   1  16      334.55      401.19     87.99 o 
  -8   1  16       50.83       83.63     61.88 o 
  -7   1  16      256.96      341.22     83.79 o 
  -6   1  16       23.50       53.00     74.84 o 
  -5   1  16      107.97      222.17    106.15 o 
  -4   1  16       26.42       91.41     68.16 o 
  -3   1  16      413.25      376.86    116.35 o 
  -2   1  16      395.42      468.74    107.14 o 
  -1   1  16       17.09       80.38     88.45 o 
   0   1  16       92.41      168.97     71.49 o 
   1   1  16      199.75      155.84     69.59 o 
   2   1  16      460.93      667.90     67.23 o 
   3   1  16       15.32      -45.22    127.48 o 
   4   1  16       63.74       60.90    131.03 o 
   5   1  16       20.38      151.46    112.65 o 
   6   1  16       90.57      147.95     78.64 o 
   7   1  16      128.96      291.89     62.23 o 
   8   1  16       27.56      -38.63    162.39 o 
   9   1  16      190.15      257.70     65.77 o 
 -24   2  16        6.02      103.98    109.19 o 
 -23   2  16      216.81      313.23    127.07 o 
 -22   2  16      810.26      793.70     96.57 o 
 -21   2  16      289.70      401.30    148.76 o 
 -20   2  16      389.48      382.55    129.73 o 
 -19   2  16     1516.16     1471.28    113.64 o 
 -18   2  16      175.09      171.82    120.42 o 
 -17   2  16        7.14      -27.97     78.86 o 
 -16   2  16      175.04      224.76    101.56 o 
 -15   2  16      361.95      400.57    111.53 o 
 -14   2  16      224.67      254.81     85.04 o 
 -13   2  16       52.47       35.62    129.78 o 
 -12   2  16       56.42       53.88    109.90 o 
 -11   2  16       13.95       57.60     71.31 o 
 -10   2  16      350.21      404.21     72.91 o 
  -9   2  16      709.27      713.26    128.96 o 
  -8   2  16      252.29      234.66     46.17 o 
  -7   2  16      435.39      425.67     72.46 o 
  -6   2  16       41.43       93.59     70.52 o 
  -5   2  16      305.06      440.25    105.72 o 
  -4   2  16      353.61      441.17     87.93 o 
  -3   2  16     2361.08     2442.86    164.01 o 
  -2   2  16       52.00       40.26    105.15 o 
  -1   2  16      407.06      494.39    110.07 o 
   0   2  16      717.76      629.82    123.95 o 
   1   2  16        3.91       20.14     80.16 o 
   2   2  16       92.37       84.61    109.27 o 
   3   2  16       53.38       80.61     75.20 o 
   4   2  16      727.73      852.11     60.50 o 
   5   2  16      445.70      545.29    182.12 o 
   6   2  16       26.94      122.95     78.47 o 
   7   2  16      355.71      510.41    135.58 o 
   8   2  16      124.18      179.25     82.07 o 
   9   2  16      250.97      471.64     85.69 o 
 -23   3  16       57.34       44.03    119.77 o 
 -22   3  16      250.83      296.12    138.75 o 
 -21   3  16      699.25      695.93    126.65 o 
 -20   3  16       90.24      129.78    106.17 o 
 -19   3  16      615.34      654.11     92.65 o 
 -18   3  16      542.23      434.47    131.77 o 
 -17   3  16      579.66      537.66     72.51 o 
 -16   3  16      440.52      527.82    134.06 o 
 -15   3  16       48.44      -34.82    138.72 o 
 -14   3  16      492.31      521.24    116.49 o 
 -13   3  16      292.55      413.93     86.21 o 
 -12   3  16      240.65      312.13    100.16 o 
 -11   3  16     2295.99     2468.88    112.90 o 
 -10   3  16        1.20       39.94    104.93 o 
  -9   3  16      618.92      562.41     83.96 o 
  -8   3  16      432.63      460.49    104.29 o 
  -7   3  16      684.20      664.25    137.88 o 
  -6   3  16     1755.42     1901.55    130.55 o 
  -5   3  16      131.07      161.83    108.49 o 
  -4   3  16     1217.55     1350.11     67.96 o 
  -3   3  16      320.95      232.13     84.04 o 
  -2   3  16     1084.63     1065.22     91.14 o 
  -1   3  16      959.38      979.33     36.19 o 
   0   3  16       35.52      259.01    147.72 o 
   1   3  16      790.59      844.72     76.30 o 
   2   3  16      337.01      318.05     72.01 o 
   3   3  16       10.89      152.76     74.87 o 
   4   3  16      575.19      489.70    112.15 o 
   5   3  16       95.68       -4.81    102.70 o 
   6   3  16      333.51      209.44    234.73 o 
   7   3  16      373.34      341.10     81.09 o 
   8   3  16      169.69      184.26     65.53 o 
 -23   4  16       69.93      275.54    160.20 o 
 -22   4  16      132.48       72.31     88.63 o 
 -21   4  16      389.93      425.79    232.89 o 
 -20   4  16       41.81       71.70     77.91 o 
 -19   4  16      522.65      519.88     78.96 o 
 -18   4  16     1880.16     1673.12    132.54 o 
 -17   4  16      310.29      370.58     80.45 o 
 -16   4  16      236.72      410.82     79.66 o 
 -15   4  16      475.89      437.37    123.49 o 
 -14   4  16      183.97      276.63    103.28 o 
 -13   4  16       41.81      102.34     85.50 o 
 -12   4  16      235.34      351.35     82.56 o 
 -11   4  16      202.34      260.66     74.87 o 
 -10   4  16     1104.82     1034.34     84.47 o 
  -9   4  16       71.55      134.82     90.36 o 
  -8   4  16     1167.57     1283.73    100.63 o 
  -7   4  16     1074.06     1034.82     94.56 o 
  -6   4  16       55.13       84.12     89.46 o 
  -5   4  16      242.35      124.83     93.21 o 
  -4   4  16     1839.28     1922.51     75.88 o 
  -3   4  16       40.29       66.74     46.68 o 
  -2   4  16       61.06      189.90     79.91 o 
  -1   4  16       12.00      158.20     74.87 o 
   0   4  16      119.27      161.39     64.63 o 
   1   4  16      549.18      465.57     71.30 o 
   2   4  16        5.34       65.46     35.10 o 
   3   4  16      446.22      490.71    116.35 o 
   4   4  16      556.66      618.85     69.85 o 
   5   4  16       16.60       58.24     76.42 o 
   6   4  16      454.72      397.16     73.38 o 
   7   4  16      119.16      186.09     73.86 o 
   8   4  16        0.80      -16.02     79.04 o 
 -22   5  16        1.39      114.96     71.77 o 
 -21   5  16       66.47      144.05     90.16 o 
 -20   5  16       77.01      226.36     90.48 o 
 -19   5  16       17.78      118.90    134.67 o 
 -18   5  16      200.74      346.25     88.90 o 
 -17   5  16        5.42      -29.07    105.53 o 
 -16   5  16       97.45      170.43     58.59 o 
 -15   5  16       88.45       76.05     69.36 o 
 -14   5  16       49.29      117.71     88.53 o 
 -13   5  16     1909.99     1780.17     59.75 o 
 -12   5  16        0.39       64.55     57.13 o 
 -11   5  16     1086.31     1174.96     92.93 o 
 -10   5  16        0.08       26.38    118.18 o 
  -9   5  16      215.85      212.14     71.87 o 
  -8   5  16      757.02      602.15     75.53 o 
  -7   5  16       38.48      105.32     67.16 o 
  -6   5  16      323.45      380.48    103.13 o 
  -5   5  16      671.94      679.27     67.79 o 
  -4   5  16     1311.02     1374.18    104.73 o 
  -3   5  16       50.57      111.37     89.22 o 
  -2   5  16      360.15      342.00     45.35 o 
  -1   5  16      291.81      278.93     84.81 o 
   0   5  16      140.46      130.79     46.04 o 
   1   5  16      421.59      481.46     45.00 o 
   2   5  16        2.13      -59.69    184.14 o 
   3   5  16      163.44      164.92    146.71 o 
   4   5  16       53.98      159.86    155.81 o 
   5   5  16       24.76       57.67    233.72 o 
   6   5  16       10.56       75.88     94.10 o 
   7   5  16        7.24      134.57    135.58 o 
 -21   6  16       11.18      209.60    160.37 o 
 -20   6  16       94.18      236.45    160.87 o 
 -19   6  16       14.21      206.83    268.12 o 
 -18   6  16      429.38      462.34    102.79 o 
 -17   6  16      192.55      234.67     90.44 o 
 -16   6  16      133.65      139.12     92.52 o 
 -15   6  16      406.98      535.63    139.63 o 
 -14   6  16      377.22      690.41    294.43 o 
 -13   6  16      217.04      181.24    151.77 o 
 -12   6  16     1627.15     1328.24    152.27 o 
 -11   6  16     1011.45     1059.21     73.36 o 
 -10   6  16     4392.35     3902.45     79.34 o 
  -9   6  16      343.52      620.75    141.65 o 
  -8   6  16     2954.29     2694.29     75.28 o 
  -7   6  16     5170.19     5625.48    281.27 o 
  -6   6  16       13.31      293.54    136.08 o 
  -5   6  16     2887.40     2910.60    152.78 o 
  -4   6  16      230.16      190.35    100.67 o 
  -3   6  16     1293.76     1100.55     92.07 o 
  -2   6  16      716.56      676.62     53.67 o 
  -1   6  16       35.89       34.58     94.75 o 
   0   6  16      621.12      841.74    109.78 o 
   1   6  16        8.41      113.90     49.76 o 
   2   6  16      180.32      226.64    166.94 o 
   3   6  16      419.54      346.03    101.18 o 
   4   6  16      100.53      295.44    185.16 o 
   5   6  16       47.50      146.71    104.21 o 
   6   6  16       85.41       96.12    259.01 o 
 -19   7  16      102.68      111.34    117.19 o 
 -18   7  16       24.82      -44.54    131.53 o 
 -17   7  16       52.79      514.62    232.71 o 
 -16   7  16      136.67      293.19    180.60 o 
 -15   7  16        5.88       95.06     82.72 o 
 -14   7  16      132.98      315.24     86.00 o 
 -13   7  16      250.41      285.75    101.68 o 
 -12   7  16       25.45      101.18    187.18 o 
 -11   7  16      326.98      687.00    174.03 o 
 -10   7  16        0.21      190.72    116.86 o 
  -9   7  16     1021.89      866.40     80.40 o 
  -8   7  16      986.18      980.86     78.50 o 
  -7   7  16       11.00      -60.80    120.36 o 
  -6   7  16      447.36      428.12     71.87 o 
  -5   7  16      102.26      160.91    110.00 o 
  -4   7  16      324.82      215.96    135.07 o 
  -3   7  16       24.94       70.21     64.14 o 
  -2   7  16      442.02      528.41     73.86 o 
  -1   7  16      219.46      206.31    110.44 o 
   0   7  16      181.63      156.83    169.98 o 
   1   7  16      304.41      231.23     56.15 o 
   2   7  16      111.79      220.96     47.14 o 
   3   7  16       37.12      230.69    157.84 o 
   4   7  16       85.72      319.72    294.43 o 
 -17   8  16       45.18      121.41    122.43 o 
 -16   8  16       76.61      143.05     81.07 o 
 -15   8  16      446.77      575.16     72.17 o 
 -14   8  16        3.16      250.08    152.93 o 
 -13   8  16      162.00      359.54    138.61 o 
 -12   8  16       55.65      212.75    109.78 o 
 -11   8  16        6.90      133.31     99.15 o 
 -10   8  16       77.94       72.06    139.12 o 
  -9   8  16        6.19       31.18     95.72 o 
  -8   8  16      334.89      329.28     74.64 o 
  -7   8  16      493.12      363.56    121.98 o 
  -6   8  16       99.92      195.37     83.64 o 
  -5   8  16      450.51      483.27     73.13 o 
  -4   8  16      543.93      481.79     69.17 o 
  -3   8  16      231.85      237.10     69.50 o 
  -2   8  16        7.61      209.04     96.62 o 
  -1   8  16       85.62      215.11     63.41 o 
   0   8  16       10.18       51.50    120.26 o 
   1   8  16      117.78       82.19    106.31 o 
   2   8  16        0.27       -6.07    201.34 o 
 -15   9  16      112.38      176.37    207.41 o 
 -14   9  16      528.60      594.60     95.36 o 
 -13   9  16       41.92      102.96     89.31 o 
 -12   9  16      498.16      668.81    105.73 o 
 -11   9  16      511.79      566.63    136.08 o 
 -10   9  16        8.28      149.63     88.25 o 
  -9   9  16      519.43      515.74     82.87 o 
  -8   9  16      328.12      355.27     85.40 o 
  -7   9  16      162.04      275.35    100.67 o 
  -6   9  16      295.28      531.59    219.56 o 
  -5   9  16       11.68      245.64    142.66 o 
  -4   9  16       41.62      209.55     77.40 o 
  -3   9  16       33.41       59.22     78.44 o 
  -2   9  16      100.47       22.72     78.92 o 
  -1   9  16      165.19      168.25     71.80 o 
  -8  10  16       14.23      110.19     82.77 o 
  -7  10  16       71.96      132.92     96.76 o 
 -24   1  17      309.79      414.96    110.20 o 
 -23   1  17        0.03      -47.33    213.48 o 
 -22   1  17      537.76      605.69    157.33 o 
 -21   1  17      810.66      888.30    129.62 o 
 -20   1  17      129.08      195.38    118.48 o 
 -19   1  17      712.17      643.72     78.14 o 
 -18   1  17      406.71      397.00     95.27 o 
 -17   1  17       43.84       97.41     92.10 o 
 -16   1  17       65.92      198.52    101.09 o 
 -15   1  17       71.46      220.99     87.57 o 
 -14   1  17       78.67      113.90     87.75 o 
 -13   1  17        3.23       12.52    146.20 o 
 -12   1  17      291.31      393.35    103.56 o 
 -11   1  17     1282.23     1418.26    143.67 o 
 -10   1  17      390.43      383.26     78.98 o 
  -9   1  17      119.00      175.67     56.12 o 
  -8   1  17      392.72      359.03    104.80 o 
  -7   1  17      253.81      316.79    131.63 o 
  -6   1  17      177.98      158.13     67.64 o 
  -5   1  17      361.19      420.80     77.02 o 
  -4   1  17       29.90       39.73    113.60 o 
  -3   1  17      191.08      267.40    127.33 o 
  -2   1  17     1243.13     1153.62    106.24 o 
  -1   1  17     2405.40     2416.93    108.26 o 
   0   1  17       78.14       97.01    111.73 o 
   1   1  17     1853.86     1817.88     84.35 o 
   2   1  17      220.39      289.13     58.99 o 
   3   1  17      277.50      299.90     70.87 o 
   4   1  17      621.42      694.69     72.93 o 
   5   1  17      379.77      345.44     90.55 o 
   6   1  17     1678.18     1562.91    159.35 o 
   7   1  17        5.58      -82.21     82.21 o 
   8   1  17      940.28      885.31     94.10 o 
 -24   2  17      256.62      184.31    147.33 o 
 -23   2  17      644.48      650.20    114.76 o 
 -22   2  17        0.16      256.91    240.30 o 
 -21   2  17      497.05      468.25     87.48 o 
 -20   2  17      544.87      484.54    115.34 o 
 -19   2  17      132.06      158.65    114.63 o 
 -18   2  17      486.92      567.54    117.91 o 
 -17   2  17        1.54      144.23     99.82 o 
 -16   2  17      510.05      456.29     97.16 o 
 -15   2  17       14.24       52.07    108.04 o 
 -14   2  17      766.23      676.43     85.05 o 
 -13   2  17      509.63      676.32    111.05 o 
 -12   2  17        2.88       47.70     99.96 o 
 -11   2  17       67.94      190.13     86.22 o 
 -10   2  17      861.98      959.76     99.67 o 
  -9   2  17      396.29      402.82     75.36 o 
  -8   2  17     1152.94     1265.33     81.63 o 
  -7   2  17      840.82      769.99     98.34 o 
  -6   2  17       53.86      111.74     61.29 o 
  -5   2  17      479.87      597.74    118.96 o 
  -4   2  17      124.65      247.45    105.98 o 
  -3   2  17      726.69      833.95    133.28 o 
  -2   2  17     1092.50     1022.09    153.62 o 
  -1   2  17      360.19      408.68    117.10 o 
   0   2  17     2801.58     2502.80    130.92 o 
   1   2  17       80.04      114.67     84.41 o 
   2   2  17      442.33      339.47     72.20 o 
   3   2  17      314.92      453.45     68.42 o 
   4   2  17       95.94      121.37     76.12 o 
   5   2  17     1205.07     1304.48     72.54 o 
   6   2  17       48.74      174.17    100.17 o 
   7   2  17      813.54      748.75     88.02 o 
 -23   3  17      150.46       82.54    105.86 o 
 -22   3  17       11.60       42.85    119.41 o 
 -21   3  17      386.90      392.13    116.29 o 
 -20   3  17      350.79      427.27    110.78 o 
 -19   3  17       49.28      269.37    121.21 o 
 -18   3  17      834.83      753.26    137.07 o 
 -17   3  17      826.03      896.97     70.64 o 
 -16   3  17       94.39       63.65    119.60 o 
 -15   3  17      134.75      139.08    110.24 o 
 -14   3  17        1.88       96.01    131.95 o 
 -13   3  17       77.15      130.60    133.67 o 
 -12   3  17      156.46      247.00    104.97 o 
 -11   3  17       74.35      153.38     64.81 o 
 -10   3  17       22.72       35.87    118.54 o 
  -9   3  17        9.91      122.61    115.02 o 
  -8   3  17      246.76      272.58     82.75 o 
  -7   3  17       87.38      170.11     90.57 o 
  -6   3  17      840.87      807.62     73.02 o 
  -5   3  17     1553.72     1391.31    124.45 o 
  -4   3  17      141.94      188.92    107.46 o 
  -3   3  17     1289.64     1326.96    105.37 o 
  -2   3  17      414.40      542.07     69.40 o 
  -1   3  17      214.86      141.76     32.76 o 
   0   3  17       78.44      128.26     76.90 o 
   1   3  17      211.56      295.23     71.24 o 
   2   3  17       94.92      102.09     71.10 o 
   3   3  17        1.46      152.27    128.88 o 
   4   3  17      340.65      484.17    109.78 o 
   5   3  17       85.85      205.39    183.13 o 
   6   3  17        0.15       -4.87     65.39 o 
   7   3  17       17.27      133.78    143.34 o 
 -22   4  17       60.41      103.21    117.34 o 
 -21   4  17       33.36       38.36    102.40 o 
 -20   4  17      387.80      422.71    103.27 o 
 -19   4  17       17.01      230.94    129.00 o 
 -18   4  17      981.77      964.19    112.54 o 
 -17   4  17      511.22      526.99    100.17 o 
 -16   4  17      148.13      170.02    199.83 o 
 -15   4  17      855.29      970.46    110.79 o 
 -14   4  17       28.34       63.82     59.02 o 
 -13   4  17      483.57      611.52     38.22 o 
 -12   4  17      666.77      650.13    119.10 o 
 -11   4  17      952.36      919.22    111.35 o 
 -10   4  17     3297.99     3222.25    119.03 o 
  -9   4  17        6.78       73.22     79.89 o 
  -8   4  17     1515.35     1784.61    112.76 o 
  -7   4  17      146.82      146.00     75.02 o 
  -6   4  17      515.57      532.79     87.96 o 
  -5   4  17     1058.88      912.51     85.38 o 
  -4   4  17     1236.47     1127.99     55.67 o 
  -3   4  17     2724.20     2644.39    113.32 o 
  -2   4  17       61.75       19.11     80.18 o 
  -1   4  17      422.90      513.10     51.60 o 
   0   4  17       43.08      112.88     66.59 o 
   1   4  17        5.98       35.88     31.73 o 
   2   4  17      103.57      114.33    128.50 o 
   3   4  17       12.35       60.71    150.75 o 
   4   4  17       17.01      -19.19     74.27 o 
   5   4  17        8.47      125.93    109.34 o 
   6   4  17       21.08      244.18    236.25 o 
 -21   5  17       36.63      -16.99     74.62 o 
 -20   5  17      213.53      479.10    150.25 o 
 -19   5  17      953.18      975.36    138.66 o 
 -18   5  17       20.93      112.91    137.72 o 
 -17   5  17     1305.88     1281.77    176.93 o 
 -16   5  17      642.50      691.90     86.54 o 
 -15   5  17       57.04      166.94    177.06 o 
 -14   5  17     1005.30      954.09     66.25 o 
 -13   5  17     1871.47     1912.30    100.85 o 
 -12   5  17      308.92      356.04     75.83 o 
 -11   5  17     3257.35     3079.77    124.04 o 
 -10   5  17       14.88      136.76     71.62 o 
  -9   5  17     3170.52     3282.00    125.38 o 
  -8   5  17      671.43      503.24     75.38 o 
  -7   5  17     1369.68     1356.46    115.10 o 
  -6   5  17     1996.58     1975.06     65.70 o 
  -5   5  17       17.17      135.07     71.84 o 
  -4   5  17     2224.66     2093.81     59.35 o 
  -3   5  17      158.62      307.46     89.54 o 
  -2   5  17      143.97      140.75     48.62 o 
  -1   5  17       35.80       40.47    164.92 o 
   0   5  17       43.30      159.97     42.36 o 
   1   5  17        3.04      122.42     73.35 o 
   2   5  17       37.94       78.92    138.61 o 
   3   5  17        1.51       53.62    194.26 o 
   4   5  17       51.59       96.12    159.86 o 
   5   5  17       77.83      157.84    200.33 o 
 -20   6  17       20.79      -70.30     93.59 o 
 -19   6  17        8.60      115.24     82.13 o 
 -18   6  17       21.60      105.27    172.00 o 
 -17   6  17        1.46      158.54     76.61 o 
 -16   6  17        5.76      348.05    152.78 o 
 -15   6  17       19.04      158.88    120.91 o 
 -14   6  17        5.27      -92.58     92.58 o 
 -13   6  17        0.85        9.29     74.76 o 
 -12   6  17       23.75      220.92     78.26 o 
 -11   6  17        7.42      -73.86    223.60 o 
 -10   6  17      220.83      282.46     75.66 o 
  -9   6  17      170.15      250.35     79.96 o 
  -8   6  17      252.55      266.96     69.99 o 
  -7   6  17      377.02      202.34    132.04 o 
  -6   6  17       26.19      162.64    111.82 o 
  -5   6  17       65.59      -34.77     93.08 o 
  -4   6  17       38.71       61.77     65.41 o 
  -3   6  17      110.04      103.29     57.71 o 
  -2   6  17       71.86      -34.59     79.42 o 
  -1   6  17        4.25       48.57    174.03 o 
   0   6  17        0.60      -39.99     89.41 o 
   1   6  17       44.40      140.05     46.57 o 
   2   6  17       28.86       87.01    197.30 o 
   3   6  17       51.62      207.41    222.59 o 
   4   6  17       82.22      137.60    155.81 o 
 -19   7  17      108.91      121.41    159.86 o 
 -18   7  17        0.71       14.93    102.01 o 
 -17   7  17      617.14      874.84    243.84 o 
 -16   7  17      759.26      674.78    136.59 o 
 -15   7  17       48.42       81.85     97.95 o 
 -14   7  17      728.06      808.86    116.46 o 
 -13   7  17        5.61      110.06    164.41 o 
 -12   7  17      448.91      541.94     62.13 o 
 -11   7  17      346.72      232.90    163.40 o 
 -10   7  17      163.23      205.24     76.53 o 
  -9   7  17     1086.45     1174.32    145.19 o 
  -8   7  17       52.97      207.43    153.42 o 
  -7   7  17     1324.82     1418.73    108.77 o 
  -6   7  17     1027.56      928.01     67.13 o 
  -5   7  17       59.45      265.24     72.85 o 
  -4   7  17      653.70      529.16    182.12 o 
  -3   7  17      205.15      178.75    104.29 o 
  -2   7  17       72.02       71.84    129.51 o 
  -1   7  17      139.16       -7.31    123.94 o 
   0   7  17       11.73      171.92     91.02 o 
   1   7  17       95.58      268.13    106.24 o 
   2   7  17       18.07       83.98     95.11 o 
   3   7  17       18.21      145.70    186.17 o 
 -16   8  17      219.07      431.02    265.09 o 
 -15   8  17      961.27     1109.20    200.33 o 
 -14   8  17       21.81        2.50    123.94 o 
 -13   8  17     1007.46     1061.67     84.85 o 
 -12   8  17      400.34      343.21     82.15 o 
 -11   8  17      253.81      474.29    105.73 o 
 -10   8  17     1188.19     1096.52     87.82 o 
  -9   8  17       66.79        7.08    222.59 o 
  -8   8  17      607.54      718.75    135.46 o 
  -7   8  17      191.44      166.17     82.42 o 
  -6   8  17      461.67      348.62     78.18 o 
  -5   8  17      249.46      375.57     72.49 o 
  -4   8  17       43.80      165.47     68.50 o 
  -3   8  17      275.47      152.95    118.38 o 
  -2   8  17       64.28      258.26    191.23 o 
  -1   8  17      161.74      250.68     63.40 o 
   0   8  17      132.84      108.62     97.64 o 
 -13   9  17       15.98      217.53    132.54 o 
 -12   9  17       93.38       81.21    145.70 o 
 -11   9  17       65.94       32.38    177.06 o 
 -10   9  17       14.68      161.90     85.69 o 
  -9   9  17        4.09      -47.31     93.70 o 
  -8   9  17       61.69       63.05     96.26 o 
  -7   9  17      115.32      139.63    234.73 o 
  -6   9  17      115.18      337.09    123.44 o 
  -5   9  17      622.29      648.58     86.22 o 
  -4   9  17        1.27      192.68     85.50 o 
  -3   9  17      198.73      303.94     72.49 o 
 -23   0  18       87.89        2.02    106.24 o 
 -22   0  18      428.23      594.92    182.12 o 
 -21   0  18      387.45      396.62    225.63 o 
 -20   0  18       65.53       19.22    165.93 o 
 -19   0  18       68.58      104.21    113.32 o 
 -18   0  18      195.31      254.97    142.66 o 
 -17   0  18       46.04       84.99    306.57 o 
 -16   0  18      380.47      485.65    159.86 o 
 -15   0  18       28.75      161.88    125.46 o 
 -14   0  18      504.60      704.20     99.15 o 
 -13   0  18      254.35      231.70    168.97 o 
 -12   0  18      119.20      208.43    182.12 o 
 -11   0  18     1542.73     1472.14    129.51 o 
 -10   0  18     1738.05     1858.63    132.54 o 
  -9   0  18      126.88      287.34    184.14 o 
  -8   0  18     1189.46     1431.66    153.79 o 
  -7   0  18       46.08       38.45    118.38 o 
  -6   0  18     1429.10     1367.92    144.68 o 
  -5   0  18       77.57      144.68    135.58 o 
  -4   0  18     1272.36     1271.80    114.33 o 
  -3   0  18     5638.45     5541.50    292.40 o 
  -2   0  18      318.99      353.11    170.99 o 
  -1   0  18     5785.73     5844.02    157.84 o 
   0   0  18     3270.23     3016.11     97.13 o 
   1   0  18       92.42      105.22    262.05 o 
   2   0  18      726.22      685.98    124.45 o 
   3   0  18      116.25      187.18    114.33 o 
   5   0  18      610.49      617.18     94.10 o 
   6   0  18      356.10      110.28     98.14 o 
 -23   1  18      255.16      258.34    182.87 o 
 -22   1  18       99.04      155.57    148.64 o 
 -21   1  18      138.23      241.00    133.51 o 
 -20   1  18       14.26      106.24     68.22 o 
 -19   1  18      147.09      238.91     79.98 o 
 -18   1  18       49.53      168.11    113.79 o 
 -17   1  18      195.54      244.82    120.12 o 
 -16   1  18       85.85      171.92    136.38 o 
 -15   1  18      447.04      475.11     91.99 o 
 -14   1  18       93.35       91.01    138.52 o 
 -13   1  18       18.65       98.16     82.63 o 
 -12   1  18      333.38      401.25     98.32 o 
 -11   1  18      647.53      627.39     93.69 o 
 -10   1  18       14.63      122.18     94.82 o 
  -9   1  18      143.86      203.11     63.43 o 
  -8   1  18       98.58      144.60     66.29 o 
  -7   1  18      447.76      582.59    123.71 o 
  -6   1  18      384.94      553.00     99.99 o 
  -5   1  18      129.79      215.32     95.14 o 
  -4   1  18     1282.95     1091.34     92.55 o 
  -3   1  18      345.61      418.71     81.80 o 
  -2   1  18      714.92      618.49    123.18 o 
  -1   1  18      379.65      455.52    117.92 o 
   0   1  18      370.14      491.97    140.13 o 
   1   1  18       93.45      182.73    101.10 o 
   2   1  18      185.51      420.00    107.56 o 
   3   1  18      118.93      258.21     78.96 o 
   4   1  18       24.01      212.47    128.50 o 
   5   1  18      176.01      191.38    123.94 o 
   6   1  18      105.78       22.26     97.13 o 
 -23   2  18       71.74      140.45    158.85 o 
 -22   2  18      102.20      -85.80    248.39 o 
 -21   2  18      132.08      263.18     85.44 o 
 -20   2  18     1172.58     1146.72    166.18 o 
 -19   2  18       51.94      232.14     74.22 o 
 -18   2  18       36.65      111.90     86.49 o 
 -17   2  18       46.35       75.69     76.11 o 
 -16   2  18      172.74      241.86    142.70 o 
 -15   2  18      166.57      147.78    111.64 o 
 -14   2  18     1357.04     1249.36    132.23 o 
 -13   2  18      582.37      637.17     71.50 o 
 -12   2  18      616.97      631.71     84.02 o 
 -11   2  18      809.06      954.18     97.95 o 
 -10   2  18       38.11       23.62    120.50 o 
  -9   2  18       13.76      -25.91    104.04 o 
  -8   2  18        0.82       72.25     79.12 o 
  -7   2  18      427.06      398.32     91.15 o 
  -6   2  18      212.65      272.74    102.42 o 
  -5   2  18      490.03      500.67    119.83 o 
  -4   2  18     1566.04     1564.16    103.29 o 
  -3   2  18      160.88      483.89    127.99 o 
  -2   2  18       87.90      174.80     90.50 o 
  -1   2  18      263.87      312.50     74.61 o 
   0   2  18        1.19       33.85    113.82 o 
   1   2  18       52.92       -5.16    150.75 o 
   2   2  18      151.45      163.33    124.39 o 
   3   2  18        0.02      109.50     76.01 o 
   4   2  18      166.31      162.58     87.22 o 
   5   2  18       58.72       18.48    167.45 o 
   6   2  18       79.49        3.28     84.25 o 
 -23   3  18       53.17      136.65    115.61 o 
 -22   3  18      321.00      326.46    144.30 o 
 -21   3  18        0.56       31.62    111.82 o 
 -20   3  18      272.60      128.63    144.34 o 
 -19   3  18       35.45      101.43    119.42 o 
 -18   3  18      191.85      141.26     91.54 o 
 -17   3  18      364.07      408.78     87.46 o 
 -16   3  18       84.30      152.84    104.31 o 
 -15   3  18     2196.57     2235.82    115.84 o 
 -14   3  18      344.55      295.47     82.59 o 
 -13   3  18      791.52      663.82    101.70 o 
 -12   3  18      776.58      807.02    118.36 o 
 -11   3  18        5.93       93.65     71.12 o 
 -10   3  18      461.21      555.21    144.06 o 
  -9   3  18      440.89      431.90     52.90 o 
  -8   3  18      176.84      231.03    101.78 o 
  -7   3  18      842.97      853.46     98.82 o 
  -6   3  18        2.80      -23.52     77.03 o 
  -5   3  18     1276.49     1252.33     96.27 o 
  -4   3  18     1461.74     1323.75    107.23 o 
  -3   3  18      150.65      135.08    113.23 o 
  -2   3  18     2013.45     1764.28     77.91 o 
  -1   3  18      174.73      213.66     57.75 o 
   0   3  18      489.43      462.51     60.24 o 
   1   3  18      109.39      144.53    118.58 o 
   2   3  18       59.22      -77.61    121.60 o 
   3   3  18      451.12      433.82     81.40 o 
   4   3  18       49.23       10.85     84.10 o 
   5   3  18      152.60      210.98     82.58 o 
   6   3  18      453.12      491.88    151.87 o 
 -22   4  18      102.57      143.35    119.28 o 
 -21   4  18      258.59      220.68     73.68 o 
 -20   4  18      148.45      182.58     94.29 o 
 -19   4  18      998.16      919.42    132.54 o 
 -18   4  18      285.35      345.21    105.27 o 
 -17   4  18      112.42      157.64    111.39 o 
 -16   4  18     1317.70     1077.11     80.96 o 
 -15   4  18      546.72      533.51     93.77 o 
 -14   4  18       15.20       87.62    129.06 o 
 -13   4  18      191.80      111.01    136.51 o 
 -12   4  18      934.01      835.97    116.42 o 
 -11   4  18       93.34      147.26     93.83 o 
 -10   4  18     1035.79     1121.97     80.00 o 
  -9   4  18       16.30       41.37    104.15 o 
  -8   4  18      925.61      807.95    105.25 o 
  -7   4  18      190.08      209.24     87.62 o 
  -6   4  18       37.01      152.05     91.37 o 
  -5   4  18     1934.61     1615.56    119.90 o 
  -4   4  18      165.15       92.08     49.07 o 
  -3   4  18     1853.21     1640.65     93.90 o 
  -2   4  18      421.48      412.37     75.83 o 
  -1   4  18       32.00      -61.33    122.93 o 
   0   4  18        2.34       14.67     64.38 o 
   1   4  18        0.76       27.96     35.56 o 
   2   4  18       71.79      107.25    144.68 o 
   3   4  18       43.99        8.09    106.24 o 
   4   4  18       10.23       73.86    139.63 o 
   5   4  18        4.83      110.15     81.60 o 
 -21   5  18       47.96      197.17     92.52 o 
 -20   5  18       68.48       77.37    125.96 o 
 -19   5  18      313.07      306.36     76.02 o 
 -18   5  18        8.17       79.72     95.41 o 
 -17   5  18      275.99      300.71     83.92 o 
 -16   5  18       17.42       34.71    122.83 o 
 -15   5  18      179.38      204.71     79.58 o 
 -14   5  18        0.67       80.22    110.39 o 
 -13   5  18      145.01      153.25    118.09 o 
 -12   5  18      681.81      752.57     80.00 o 
 -11   5  18       28.01       97.02    104.40 o 
 -10   5  18      215.42      245.26     76.12 o 
  -9   5  18      167.00      160.98     68.38 o 
  -8   5  18      137.14      323.77    163.91 o 
  -7   5  18      192.68      146.48     74.37 o 
  -6   5  18      364.25      204.05     59.54 o 
  -5   5  18      982.82     1014.05     99.66 o 
  -4   5  18      136.74      145.38     52.44 o 
  -3   5  18      427.76      386.82     50.56 o 
  -2   5  18        8.75      205.68    147.21 o 
  -1   5  18        0.02       26.31    284.31 o 
   0   5  18       37.42      -14.90    150.75 o 
   1   5  18       15.24      -32.47     71.84 o 
   2   5  18        4.46      162.90    122.43 o 
   3   5  18       15.40       62.73    126.47 o 
   4   5  18        0.99      162.90    165.93 o 
 -20   6  18       18.07       78.62     83.38 o 
 -19   6  18      573.59      601.35    136.08 o 
 -18   6  18      720.85     1051.22    209.94 o 
 -17   6  18      173.54      122.85    133.55 o 
 -16   6  18     2452.75     2813.22     95.45 o 
 -15   6  18      294.60      287.34    218.54 o 
 -14   6  18     1304.64     1319.36    183.13 o 
 -13   6  18     1425.12     1331.90     86.31 o 
 -12   6  18        2.06       87.33     83.58 o 
 -11   6  18     1459.90     1290.97     81.99 o 
 -10   6  18      367.25      380.28     70.13 o 
  -9   6  18      186.45      338.31    173.52 o 
  -8   6  18     1079.41     1115.50     67.01 o 
  -7   6  18        0.34      103.83    102.71 o 
  -6   6  18     1771.47     1469.16     67.60 o 
  -5   6  18      809.29      620.08    130.52 o 
  -4   6  18        4.09      -22.26    155.81 o 
  -3   6  18       57.27       71.73     58.60 o 
  -2   6  18       18.36      112.64     97.13 o 
  -1   6  18       17.76      114.07     51.48 o 
   0   6  18       10.25      207.41    104.21 o 
   1   6  18       54.30      -32.68    117.37 o 
   2   6  18        6.11        9.11    127.48 o 
   3   6  18        4.02       49.58    243.84 o 
 -18   7  18       34.61      192.59    129.00 o 
 -17   7  18      311.45      500.40    108.26 o 
 -16   7  18      227.87      340.54     92.07 o 
 -15   7  18      185.56       52.77     89.64 o 
 -14   7  18      329.29      323.88     78.14 o 
 -13   7  18      209.37      423.70    175.54 o 
 -12   7  18      235.72      476.18    149.82 o 
 -11   7  18       28.48       71.45    175.04 o 
 -10   7  18       84.18      109.48    115.85 o 
  -9   7  18       39.32      -42.36     81.45 o 
  -8   7  18       20.51      175.39     80.94 o 
  -7   7  18      272.42      324.57    112.47 o 
  -6   7  18        3.82       40.70     73.26 o 
  -5   7  18       74.42      129.62    128.32 o 
  -4   7  18        1.22      143.79     65.55 o 
  -3   7  18       24.71      252.52    154.80 o 
  -2   7  18       26.86      -48.13     98.14 o 
  -1   7  18       14.60      225.55     52.58 o 
   0   7  18       62.22      164.23     57.89 o 
   1   7  18        2.73      152.55     97.68 o 
 -15   8  18      228.81      201.75    126.98 o 
 -14   8  18        4.06       42.51     88.27 o 
 -13   8  18      196.27      214.92    170.99 o 
 -12   8  18      175.28      291.16     88.01 o 
 -11   8  18        0.68       62.73    245.86 o 
 -10   8  18       14.60       32.25     94.48 o 
  -9   8  18       50.35      195.78     81.91 o 
  -8   8  18      449.92      388.35     79.72 o 
  -7   8  18      205.46      223.45     74.58 o 
  -6   8  18       53.83       11.83     71.52 o 
  -5   8  18      431.40      275.89    103.71 o 
  -4   8  18       96.29       51.77     77.40 o 
  -3   8  18       56.96      -36.24    122.93 o 
  -2   8  18      107.58      123.44     64.95 o 
 -10   9  18       77.29       40.27    127.48 o 
  -9   9  18      123.17      -34.23     98.80 o 
  -8   9  18      109.40      136.27     92.92 o 
  -7   9  18      427.63      401.10     83.34 o 
 -23   1  19      112.88      252.06    136.81 o 
 -22   1  19       13.19       98.33    121.74 o 
 -21   1  19        2.22       66.39     90.50 o 
 -20   1  19        2.81       50.29    142.55 o 
 -19   1  19      107.39      144.30    187.07 o 
 -18   1  19       69.72       93.87     75.88 o 
 -17   1  19        1.51       -4.95     98.70 o 
 -16   1  19      455.65      511.65    109.80 o 
 -15   1  19      142.98      170.95    141.95 o 
 -14   1  19      606.49      710.38    140.60 o 
 -13   1  19     2003.92     1829.94    122.50 o 
 -12   1  19      305.47      283.47    141.87 o 
 -11   1  19     1250.13     1249.91    102.63 o 
 -10   1  19     2438.81     2246.18     96.61 o 
  -9   1  19        1.09      100.05     91.51 o 
  -8   1  19     1886.91     1807.20    113.82 o 
  -7   1  19      979.28      954.90     67.32 o 
  -6   1  19     1497.09     1471.00    110.86 o 
  -5   1  19     3411.58     3283.06    123.89 o 
  -4   1  19       57.69      108.66     92.04 o 
  -3   1  19     2882.18     2578.41    198.12 o 
  -2   1  19     1972.15     1946.44    159.60 o 
  -1   1  19      338.24      301.69     71.09 o 
   0   1  19     2562.62     2606.73    127.61 o 
   1   1  19      302.66      152.16     93.01 o 
   2   1  19      452.93      613.14     83.72 o 
   3   1  19      472.08      734.50    112.31 o 
   4   1  19        4.16       12.72    125.97 o 
   5   1  19      382.02      450.56    100.17 o 
 -23   2  19       13.68      -20.32     96.28 o 
 -22   2  19       14.46      136.06    104.25 o 
 -21   2  19        1.77      138.21    177.54 o 
 -20   2  19        4.68      -65.76    117.41 o 
 -19   2  19       26.51       25.53    106.31 o 
 -18   2  19       29.12       11.72    117.78 o 
 -17   2  19       94.51      122.54     95.50 o 
 -16   2  19      336.42      365.31     99.67 o 
 -15   2  19        5.99      143.95    146.86 o 
 -14   2  19      494.26      551.07    114.67 o 
 -13   2  19       40.54       97.43    112.65 o 
 -12   2  19      227.06      264.48    105.06 o 
 -11   2  19      445.31      412.86     88.59 o 
 -10   2  19        3.24       38.61    110.12 o 
  -9   2  19      896.22      855.35    119.23 o 
  -8   2  19      402.07      417.94     67.52 o 
  -7   2  19      192.28      181.53     96.44 o 
  -6   2  19     1204.27     1196.74     96.65 o 
  -5   2  19       81.46      135.12     79.82 o 
  -4   2  19      790.14      806.17     92.72 o 
  -3   2  19      855.54      767.40    106.12 o 
  -2   2  19      392.98      425.17     97.70 o 
  -1   2  19     1050.57      898.67    107.06 o 
   0   2  19      164.23      139.81     65.84 o 
   1   2  19      951.67      767.29    119.90 o 
   2   2  19      143.44      264.07     75.28 o 
   3   2  19      466.54      389.53    114.33 o 
   4   2  19      329.37      316.67     86.51 o 
   5   2  19       77.10      315.26    259.01 o 
 -22   3  19       20.72       58.66    118.02 o 
 -21   3  19       34.30      136.81    151.88 o 
 -20   3  19        0.69      112.17     88.29 o 
 -19   3  19        1.69       -3.36    129.68 o 
 -18   3  19       82.57      113.45    103.97 o 
 -17   3  19      597.26      641.12    103.11 o 
 -16   3  19      179.48      256.05     91.15 o 
 -15   3  19       27.16      109.75    105.68 o 
 -14   3  19      359.60      454.31    103.92 o 
 -13   3  19     1134.42     1011.93    124.93 o 
 -12   3  19        0.80       60.94    101.10 o 
 -11   3  19     1186.61     1210.40    163.52 o 
 -10   3  19       36.44       74.47     94.28 o 
  -9   3  19      239.27      263.39     94.35 o 
  -8   3  19      111.69      107.43     90.01 o 
  -7   3  19      164.10      226.48    102.33 o 
  -6   3  19      694.83      651.41     89.99 o 
  -5   3  19       36.56      122.47    107.32 o 
  -4   3  19     1131.34     1105.96     96.17 o 
  -3   3  19      413.52      365.93     70.14 o 
  -2   3  19       61.09      154.01     66.10 o 
  -1   3  19       57.92      131.53    131.53 o 
   0   3  19       27.59       91.29     76.39 o 
   1   3  19      116.89      148.73    228.66 o 
   2   3  19       66.20       64.43     82.46 o 
   3   3  19       11.60      -44.27     86.79 o 
   4   3  19      175.16      250.81     80.15 o 
 -21   4  19      324.34      474.19    195.94 o 
 -20   4  19      135.07      137.73    137.60 o 
 -19   4  19     1019.00      924.80     79.25 o 
 -18   4  19       95.04      108.46    104.48 o 
 -17   4  19      527.55      517.52    117.39 o 
 -16   4  19      685.85      824.40    142.24 o 
 -15   4  19      104.85      151.26    110.18 o 
 -14   4  19     1345.67     1257.32    131.59 o 
 -13   4  19       33.18       49.07     90.64 o 
 -12   4  19     1195.10     1220.30    136.82 o 
 -11   4  19      131.00      222.65     70.85 o 
 -10   4  19      155.50      186.54     79.98 o 
  -9   4  19      431.56      455.04    102.71 o 
  -8   4  19       28.97       -8.54     90.12 o 
  -7   4  19     1090.43     1378.25    175.04 o 
  -6   4  19      745.34      676.24    138.19 o 
  -5   4  19      118.92      153.89     55.21 o 
  -4   4  19     1187.87     1177.44     50.23 o 
  -3   4  19        0.80       45.53    126.47 o 
  -2   4  19       61.89      112.77     68.09 o 
  -1   4  19      162.32      229.14     68.27 o 
   0   4  19      102.21      102.16     37.19 o 
   1   4  19      126.05       73.86    211.46 o 
   2   4  19        2.63       51.60    179.08 o 
   3   4  19        9.96      409.77     94.10 o 
 -20   5  19      644.50      649.72    121.72 o 
 -19   5  19       74.59      142.27    109.08 o 
 -18   5  19     1999.22     1840.74    131.27 o 
 -17   5  19     1490.52     1446.43    212.04 o 
 -16   5  19      305.34      354.12    102.69 o 
 -15   5  19     2842.06     2739.52    165.43 o 
 -14   5  19      419.00      524.37    115.96 o 
 -13   5  19      213.06      199.73     90.89 o 
 -12   5  19      139.26      253.46    117.30 o 
 -11   5  19        0.48      -38.61     86.00 o 
 -10   5  19       61.04      124.39    134.89 o 
  -9   5  19      126.31      243.80     66.13 o 
  -8   5  19      992.71      936.27     96.61 o 
  -7   5  19     1255.30     1188.11     60.72 o 
  -6   5  19        7.78       90.33     64.61 o 
  -5   5  19      909.11      799.74     55.24 o 
  -4   5  19      309.74      184.30     62.73 o 
  -3   5  19       19.70       53.46     48.11 o 
  -2   5  19       15.94       87.58     71.58 o 
  -1   5  19        0.88      199.89     83.47 o 
   0   5  19       16.43      170.56     43.51 o 
   1   5  19       46.40       97.49     39.57 o 
   2   5  19      143.82      200.33    154.80 o 
 -19   6  19        0.69      -91.52    189.71 o 
 -18   6  19        0.33      -94.90     94.90 o 
 -17   6  19        8.63      -75.74     75.74 o 
 -16   6  19        8.32      224.45    127.37 o 
 -15   6  19       12.18       47.83    108.26 o 
 -14   6  19      153.50      254.93     87.34 o 
 -13   6  19       16.67       26.68     82.67 o 
 -12   6  19       30.58       99.15    166.94 o 
 -11   6  19      165.22      279.64     92.07 o 
 -10   6  19      134.18       81.52     75.63 o 
  -9   6  19        0.17      -18.54     68.80 o 
  -8   6  19       37.61        8.09    152.78 o 
  -7   6  19       35.52      163.01     71.12 o 
  -6   6  19      105.99       89.89     94.60 o 
  -5   6  19        6.10      -25.92    212.98 o 
  -4   6  19       74.00       63.79    107.74 o 
  -3   6  19        0.22      162.89    104.21 o 
  -2   6  19       12.35      228.66    128.50 o 
  -1   6  19        3.59       78.18     47.96 o 
   0   6  19        0.49       22.57     74.10 o 
   1   6  19        0.63       50.88     48.55 o 
 -17   7  19      574.17      637.94     87.85 o 
 -16   7  19      165.50      344.28     88.68 o 
 -15   7  19     1028.12     1267.57    164.92 o 
 -14   7  19      149.55      215.15     89.46 o 
 -13   7  19      214.48      221.48     78.69 o 
 -12   7  19       79.66       83.23     85.36 o 
 -11   7  19      183.79      618.71    232.71 o 
 -10   7  19      138.81      121.04     81.26 o 
  -9   7  19        4.50      245.43    153.28 o 
  -8   7  19      235.11      300.38     76.55 o 
  -7   7  19      166.03      200.98     72.92 o 
  -6   7  19       32.21      232.01    117.12 o 
  -5   7  19       19.69       20.05     62.97 o 
  -4   7  19       85.75       57.09     59.25 o 
  -3   7  19       17.19       82.29     60.32 o 
  -2   7  19       11.30      104.32     57.97 o 
  -1   7  19        0.35       83.17     57.75 o 
 -13   8  19      148.05      269.95     92.32 o 
 -12   8  19      114.16      204.70     90.76 o 
 -11   8  19       81.15      217.60     85.95 o 
 -10   8  19       86.74      330.34    154.30 o 
  -9   8  19      239.90      291.80     72.06 o 
  -8   8  19        0.69       87.82    126.98 o 
  -7   8  19      167.14      154.42     78.86 o 
  -6   8  19       22.02       46.62     73.02 o 
  -5   8  19       54.06      265.48    116.35 o 
 -22   0  20      207.98      426.97    251.93 o 
 -21   0  20       73.11        2.02    209.44 o 
 -20   0  20       40.06       32.38    249.91 o 
 -19   0  20       22.92       58.68    123.44 o 
 -18   0  20       83.25      184.14    136.59 o 
 -17   0  20        6.07      -49.58    112.31 o 
 -16   0  20       46.25      109.27    178.07 o 
 -15   0  20      455.95      516.01    103.20 o 
 -14   0  20      469.71      581.77    136.59 o 
 -13   0  20      145.37      225.63    179.08 o 
 -12   0  20     3853.35     3518.96    157.84 o 
 -11   0  20     1100.49     1217.17    145.70 o 
 -10   0  20     2280.72     2376.66    154.80 o 
  -9   0  20     1975.74     1841.43    248.90 o 
  -8   0  20       81.65      159.86    139.63 o 
  -7   0  20     2822.13     2637.70    133.55 o 
  -6   0  20      657.00      789.19     89.04 o 
  -5   0  20     3560.45     3698.05     57.67 o 
  -4   0  20     4575.49     4440.69    396.62 o 
  -3   0  20        3.00       31.37    234.73 o 
  -2   0  20     4613.35     3789.11    608.08 o 
  -1   0  20     1727.96     1522.72    143.67 o 
   0   0  20      342.65      401.68    172.00 o 
   1   0  20      698.74     1015.82    298.47 o 
   2   0  20        1.29      108.26    124.45 o 
   3   0  20      239.00       43.51    192.24 o 
 -22   1  20       17.76      120.31    142.70 o 
 -21   1  20        8.36        4.79    187.99 o 
 -20   1  20       59.53       49.04    135.49 o 
 -19   1  20       10.09       34.47    170.60 o 
 -18   1  20       13.28      120.79    118.70 o 
 -17   1  20       72.63      130.70    117.36 o 
 -16   1  20        2.47      -13.16     88.71 o 
 -15   1  20      483.73      522.63     71.29 o 
 -14   1  20      292.87      215.67    124.64 o 
 -13   1  20      499.18      475.18     74.14 o 
 -12   1  20      680.77      672.53    102.35 o 
 -11   1  20      250.73      262.05     85.13 o 
 -10   1  20      445.51      385.79    111.83 o 
  -9   1  20       96.38      158.73    104.73 o 
  -8   1  20      432.29      492.03    128.84 o 
  -7   1  20      259.66      277.68     87.38 o 
  -6   1  20       81.18      107.99     77.77 o 
  -5   1  20      248.83      181.11    116.74 o 
  -4   1  20       52.38       61.99     69.46 o 
  -3   1  20      550.69      520.21    121.05 o 
  -2   1  20        4.27       68.93     68.99 o 
  -1   1  20     1012.54      893.04    149.44 o 
   0   1  20      202.38      231.27    189.71 o 
   1   1  20      137.40      164.32    101.56 o 
   2   1  20      222.30      526.89     75.39 o 
   3   1  20       19.16       27.50     79.40 o 
 -22   2  20      318.13      277.21    102.56 o 
 -21   2  20       25.69       75.43    100.84 o 
 -20   2  20       24.99      116.15    102.33 o 
 -19   2  20       75.36      127.16    104.89 o 
 -18   2  20       32.65        5.89    109.87 o 
 -17   2  20       15.31        4.55     94.44 o 
 -16   2  20      214.64      227.36     87.16 o 
 -15   2  20      730.28      714.97    133.67 o 
 -14   2  20       24.95       75.91    100.80 o 
 -13   2  20      669.52      733.99     87.40 o 
 -12   2  20     1224.17     1228.63    130.39 o 
 -11   2  20       21.82       60.38    108.18 o 
 -10   2  20      430.60      390.74     90.86 o 
  -9   2  20       91.82      171.68     80.29 o 
  -8   2  20        2.60       17.42     83.78 o 
  -7   2  20      260.86      324.72     81.15 o 
  -6   2  20        0.71      103.16    100.18 o 
  -5   2  20      557.80      589.57    106.96 o 
  -4   2  20      158.90      136.36    103.79 o 
  -3   2  20      154.52      170.71     70.66 o 
  -2   2  20      240.89      271.64     96.01 o 
  -1   2  20      324.46      276.76     93.28 o 
   0   2  20        2.05       28.33    157.84 o 
   1   2  20      294.19      170.51     84.35 o 
   2   2  20       73.50      199.43    111.37 o 
   3   2  20        1.83        7.08    113.32 o 
 -21   3  20      270.12      351.06    131.89 o 
 -20   3  20      242.57      411.95     78.96 o 
 -19   3  20       77.24      113.67    126.87 o 
 -18   3  20      379.18      423.44    163.32 o 
 -17   3  20       57.87      163.56    119.49 o 
 -16   3  20      195.82      193.13    146.05 o 
 -15   3  20      516.21      602.60    149.26 o 
 -14   3  20      111.91      141.41    132.16 o 
 -13   3  20     1019.47     1145.75    116.43 o 
 -12   3  20       42.60       77.50    130.26 o 
 -11   3  20     1056.46     1145.11    104.05 o 
 -10   3  20      365.31      307.79    105.86 o 
  -9   3  20       99.40       66.38     46.23 o 
  -8   3  20      497.52      559.78    107.58 o 
  -7   3  20       48.21      145.66     50.05 o 
  -6   3  20      314.09      409.97     89.39 o 
  -5   3  20      616.69      526.12     93.07 o 
  -4   3  20        9.06       69.01     89.77 o 
  -3   3  20      621.41      514.79     81.16 o 
  -2   3  20       82.01      116.86     59.19 o 
  -1   3  20      180.70      197.35     39.97 o 
   0   3  20      567.58      527.04     51.25 o 
   1   3  20       24.52      170.99    106.24 o 
   2   3  20      551.78      629.26     91.59 o 
 -20   4  20        1.21       97.19    143.61 o 
 -19   4  20       81.57      215.93    109.11 o 
 -18   4  20      117.92      145.07     92.34 o 
 -17   4  20      165.09      224.68    151.44 o 
 -16   4  20     1269.39     1234.30     93.23 o 
 -15   4  20       46.84      227.17    170.56 o 
 -14   4  20      250.64      405.53    131.09 o 
 -13   4  20      138.47      187.29    116.75 o 
 -12   4  20      239.79      325.08    150.49 o 
 -11   4  20        6.01      100.61    108.15 o 
 -10   4  20        0.63      172.51     64.48 o 
  -9   4  20       20.89      155.32    104.05 o 
  -8   4  20      145.54      245.23    149.16 o 
  -7   4  20      182.41      105.16     84.25 o 
  -6   4  20      126.24      119.28     65.43 o 
  -5   4  20      180.25      251.20     46.43 o 
  -4   4  20      201.26      258.13     48.02 o 
  -3   4  20        0.06      115.90     43.22 o 
  -2   4  20       60.84       29.98    102.70 o 
  -1   4  20       92.86      195.42     65.77 o 
   0   4  20      130.19      144.79     58.25 o 
   1   4  20       53.84       61.72    158.85 o 
   2   4  20      227.17      128.50    114.33 o 
 -19   5  20       11.55       24.43    113.95 o 
 -18   5  20       52.39       76.91     89.40 o 
 -17   5  20       26.09       60.90    162.86 o 
 -16   5  20       39.39      122.98    120.75 o 
 -15   5  20       84.47      146.21     99.53 o 
 -14   5  20      363.20      429.47     88.71 o 
 -13   5  20       60.23       38.10     76.27 o 
 -12   5  20      318.83      355.18     99.17 o 
 -11   5  20      214.52      249.36    116.38 o 
 -10   5  20       79.86      108.58     91.04 o 
  -9   5  20        8.37      105.22    205.39 o 
  -8   5  20        0.60        4.04     64.14 o 
  -7   5  20        0.53      -33.60     62.73 o 
  -6   5  20      153.16       79.89    103.71 o 
  -5   5  20        0.56      -34.06     57.26 o 
  -4   5  20       53.20       60.45     49.18 o 
  -3   5  20        6.18      163.08     77.91 o 
  -2   5  20      284.62      379.42    129.51 o 
  -1   5  20       38.00      148.29     79.42 o 
   0   5  20       24.89       35.16     73.93 o 
 -18   6  20       46.07      164.93     89.96 o 
 -17   6  20      825.40     1021.39    190.21 o 
 -16   6  20      342.80      780.00    266.10 o 
 -15   6  20      136.70      213.44    124.82 o 
 -14   6  20      408.73      385.60     74.87 o 
 -13   6  20        1.22       94.44     81.60 o 
 -12   6  20       54.70       82.31     69.75 o 
 -11   6  20      229.37      339.52    102.72 o 
 -10   6  20      109.11      220.06    124.95 o 
  -9   6  20       11.19      -10.28     74.84 o 
  -8   6  20        0.08      247.41     70.32 o 
  -7   6  20       17.32       74.97     61.24 o 
  -6   6  20       43.50       82.86    101.18 o 
  -5   6  20        9.60       72.71    105.99 o 
  -4   6  20       61.35      183.86    102.05 o 
  -3   6  20       12.07      -10.45     94.13 o 
  -2   6  20      112.60      129.57     50.85 o 
  -1   6  20        6.54       99.48     49.06 o 
 -15   7  20       84.80      170.69    119.90 o 
 -14   7  20        4.45      -33.39    388.52 o 
 -13   7  20       25.04      223.82    286.33 o 
 -12   7  20        6.55      289.84    147.49 o 
 -11   7  20       87.18        1.01    128.06 o 
 -10   7  20       11.33      -26.42     84.74 o 
  -9   7  20       81.48      -11.57    120.91 o 
  -8   7  20       33.15       38.47     68.58 o 
  -7   7  20        3.22      158.87     67.94 o 
  -6   7  20        0.49       47.86     71.34 o 
  -5   7  20        3.20        9.05     67.90 o 
  -4   7  20       18.58      -39.00     57.15 o 
 -21   1  21      423.16      458.12    149.38 o 
 -20   1  21       87.62      127.56    105.39 o 
 -19   1  21       74.10      136.04    141.23 o 
 -18   1  21      184.25      144.27     93.19 o 
 -17   1  21       34.08      121.15    221.75 o 
 -16   1  21      140.77      105.95    121.22 o 
 -15   1  21       22.03      115.37    153.94 o 
 -14   1  21      848.22      895.30    145.23 o 
 -13   1  21      851.47     1055.09     98.17 o 
 -12   1  21      455.37      550.84     98.45 o 
 -11   1  21     2481.35     2221.55     80.46 o 
 -10   1  21      269.54      437.55    119.82 o 
  -9   1  21      289.29      252.72     75.47 o 
  -8   1  21      748.01      789.23     99.56 o 
  -7   1  21       37.40       47.44     93.35 o 
  -6   1  21      437.56      411.82    118.63 o 
  -5   1  21       37.43       61.56     89.54 o 
  -4   1  21      632.87      510.80     80.12 o 
  -3   1  21      352.47      387.11    148.37 o 
  -2   1  21       16.98       77.91    128.25 o 
  -1   1  21      220.56      278.76    126.06 o 
   0   1  21      182.12      230.33    118.88 o 
   1   1  21        1.57      -90.50    251.93 o 
   2   1  21       14.32       54.08     75.35 o 
 -21   2  21        3.19      125.93    121.85 o 
 -20   2  21      138.76      151.26    104.01 o 
 -19   2  21      553.02      532.50    131.52 o 
 -18   2  21       59.83       19.71    122.83 o 
 -17   2  21      748.69      912.21    152.11 o 
 -16   2  21      117.24      271.78    139.25 o 
 -15   2  21      146.85      243.74    138.21 o 
 -14   2  21      852.62      796.72    115.93 o 
 -13   2  21       76.80      108.58     88.61 o 
 -12   2  21     2052.83     1940.07    135.59 o 
 -11   2  21        6.20       68.03     94.52 o 
 -10   2  21     1430.98     1377.44    120.03 o 
  -9   2  21      301.58      331.22     87.73 o 
  -8   2  21      104.62      127.71     94.23 o 
  -7   2  21      456.05      499.17     54.13 o 
  -6   2  21        0.72       42.94     91.71 o 
  -5   2  21      521.10      602.44    113.93 o 
  -4   2  21       48.83       36.54     94.79 o 
  -3   2  21      293.71      281.57     90.50 o 
  -2   2  21      139.23      164.03    147.37 o 
  -1   2  21        8.07       92.07    173.01 o 
   0   2  21       79.10      513.22    249.40 o 
   1   2  21       41.00      249.12    236.25 o 
 -20   3  21      315.34      268.99    102.19 o 
 -19   3  21      236.78      352.60    103.90 o 
 -18   3  21      504.27      539.22    134.67 o 
 -17   3  21      579.81      507.96     93.83 o 
 -16   3  21       45.83      137.86    109.08 o 
 -15   3  21      998.53     1047.70    111.49 o 
 -14   3  21      411.62      406.29    108.17 o 
 -13   3  21       66.16      145.28    136.51 o 
 -12   3  21       10.98       93.70    102.90 o 
 -11   3  21       10.20      131.82     88.81 o 
 -10   3  21      330.46      418.74    117.89 o 
  -9   3  21       43.42      136.08    104.45 o 
  -8   3  21        1.37      159.10    119.83 o 
  -7   3  21        5.85       37.59     95.98 o 
  -6   3  21        8.54       40.24    107.76 o 
  -5   3  21        8.68      -31.38    132.30 o 
  -4   3  21        3.05       48.78    119.56 o 
  -3   3  21      193.72      209.64     86.00 o 
  -2   3  21       51.28       42.49    133.55 o 
  -1   3  21      123.31       93.08    192.24 o 
   0   3  21      227.30      487.68    103.20 o 
   1   3  21      119.92      486.66    141.65 o 
 -19   4  21        6.53      201.70    136.34 o 
 -18   4  21      771.06      773.88    154.55 o 
 -17   4  21       20.01       25.32    125.43 o 
 -16   4  21      381.53      431.19    159.70 o 
 -15   4  21      431.52      430.48    141.57 o 
 -14   4  21       30.19       81.88    112.44 o 
 -13   4  21      235.56      316.87    107.31 o 
 -12   4  21      141.73      227.81    122.89 o 
 -11   4  21       23.70       70.82    152.78 o 
 -10   4  21       84.22       98.62     81.22 o 
  -9   4  21       39.46      153.53     99.89 o 
  -8   4  21      123.61      196.37     98.77 o 
  -7   4  21      245.02      246.82     96.12 o 
  -6   4  21       11.24      -50.45     58.93 o 
  -5   4  21      197.32      154.95     48.58 o 
  -4   4  21      171.51      208.08     85.76 o 
  -3   4  21        7.49       28.33    208.43 o 
  -2   4  21      181.58      325.91     67.08 o 
  -1   4  21       72.54       68.91     71.44 o 
   0   4  21      117.03      107.25    218.54 o 
 -18   5  21      270.75      171.47     98.65 o 
 -17   5  21        2.76      106.36    227.02 o 
 -16   5  21      191.28      118.25     85.19 o 
 -15   5  21      139.53      246.13    108.61 o 
 -14   5  21        4.59       60.01     95.61 o 
 -13   5  21       19.68       91.06    133.25 o 
 -12   5  21       71.17      189.49     98.51 o 
 -11   5  21       48.14      108.77    102.53 o 
 -10   5  21      148.42      196.77     63.00 o 
  -9   5  21       86.90       44.04    137.60 o 
  -8   5  21        2.73       99.95     63.38 o 
  -7   5  21       43.25      154.31     63.57 o 
  -6   5  21        8.62       94.45     57.74 o 
  -5   5  21        0.74       -5.71     57.17 o 
  -4   5  21       15.92       41.57     91.57 o 
  -3   5  21       14.17      127.11    150.75 o 
  -2   5  21       68.03       92.53     84.99 o 
 -16   6  21       14.21       57.67    176.05 o 
 -15   6  21       14.58       43.69     97.31 o 
 -14   6  21        5.46       85.01    112.81 o 
 -13   6  21       37.75      326.22     80.39 o 
 -12   6  21       17.47      152.92     74.30 o 
 -11   6  21       32.02       71.17    145.70 o 
 -10   6  21       19.61       14.14     72.51 o 
  -9   6  21       22.64      129.51    302.52 o 
  -8   6  21       25.78       22.64     73.69 o 
  -7   6  21        0.25      -28.35     62.73 o 
  -6   6  21        2.06      134.52    105.75 o 
  -5   6  21        2.20      206.80    109.42 o 
  -4   6  21        2.79       94.59    103.29 o 
 -11   7  21        1.51       69.70     80.17 o 
 -10   7  21      140.59      -32.90    165.43 o 
  -9   7  21       11.95       84.97     72.41 o 
  -8   7  21       58.41      307.43     82.97 o 
 -21   0  22      298.88      462.38    199.32 o 
 -20   0  22      506.81      470.48    172.00 o 
 -19   0  22        0.39      -13.15    146.71 o 
 -18   0  22      224.22      275.20    214.50 o 
 -17   0  22       44.83       41.48    200.33 o 
 -16   0  22      619.16      479.58    222.59 o 
 -15   0  22     1591.17     1779.72    301.51 o 
 -14   0  22      107.80      100.17    215.51 o 
 -13   0  22     3361.67     3195.19    262.05 o 
 -12   0  22     2923.69     3050.51    129.51 o 
 -11   0  22      306.98      332.87    297.46 o 
 -10   0  22     3243.96     3179.00    184.14 o 
  -9   0  22      256.59      248.90    130.52 o 
  -8   0  22      525.09      584.81    152.78 o 
  -7   0  22      429.42      433.04    148.73 o 
  -6   0  22      196.57      261.04    100.17 o 
  -5   0  22      653.81      696.10    113.32 o 
  -4   0  22      227.65      135.58    133.55 o 
  -3   0  22      136.91      271.16    146.71 o 
  -2   0  22      475.94      328.83    159.86 o 
  -1   0  22        1.23      128.50    195.27 o 
   0   0  22       13.60      150.75    197.30 o 
 -20   1  22        1.50      -32.94    152.83 o 
 -19   1  22      150.90      107.85    137.11 o 
 -18   1  22      130.47      187.45    119.33 o 
 -17   1  22       56.81      138.85     81.01 o 
 -16   1  22      329.73      291.56    110.13 o 
 -15   1  22        1.35       37.24    145.96 o 
 -14   1  22      346.65      370.84    103.70 o 
 -13   1  22       91.31      137.98    114.75 o 
 -12   1  22      282.83      414.45    132.95 o 
 -11   1  22      925.23      786.86    140.55 o 
 -10   1  22       19.09       -7.01    111.93 o 
  -9   1  22      331.91      397.72    107.20 o 
  -8   1  22       29.94        9.96     74.49 o 
  -7   1  22      422.96      479.38     93.81 o 
  -6   1  22        5.61       10.15     90.42 o 
  -5   1  22      550.78      413.27     95.22 o 
  -4   1  22      217.05      229.39     84.50 o 
  -3   1  22        0.23      109.95     87.40 o 
  -2   1  22      203.37      202.28     82.28 o 
  -1   1  22       21.35      -96.72    183.05 o 
   0   1  22       68.46      110.39     97.42 o 
 -20   2  22      463.42      234.38     86.57 o 
 -19   2  22       32.39       59.60    117.73 o 
 -18   2  22      211.92      276.72    133.81 o 
 -17   2  22       53.68      140.43    137.20 o 
 -16   2  22      301.52      389.12    135.11 o 
 -15   2  22       27.33       55.83    102.70 o 
 -14   2  22       82.86      133.30     81.78 o 
 -13   2  22      459.29      445.57    122.43 o 
 -12   2  22      412.50      518.95    138.52 o 
 -11   2  22        0.54       79.05    119.05 o 
 -10   2  22      422.55      524.50    110.34 o 
  -9   2  22      617.88      661.58     91.30 o 
  -8   2  22       28.70      107.92     81.80 o 
  -7   2  22      192.86      218.34    112.23 o 
  -6   2  22      142.64       90.14     83.52 o 
  -5   2  22       78.48      205.95     86.51 o 
  -4   2  22       97.37      198.70    103.02 o 
  -3   2  22       50.81      115.79     64.48 o 
  -2   2  22      484.90      489.05     68.64 o 
  -1   2  22      103.41      294.43    180.10 o 
 -19   3  22      919.66      840.45    193.76 o 
 -18   3  22       29.68       22.41    113.57 o 
 -17   3  22      409.19      323.04    108.46 o 
 -16   3  22      153.75      257.42    133.76 o 
 -15   3  22       69.20      113.26    109.95 o 
 -14   3  22      736.80      731.14    233.57 o 
 -13   3  22      291.24      350.90    147.37 o 
 -12   3  22      439.91      504.49    112.56 o 
 -11   3  22     1044.65      991.51    130.30 o 
 -10   3  22        4.42       83.37     81.46 o 
  -9   3  22      953.60      962.92     99.44 o 
  -8   3  22       36.08       91.83     90.55 o 
  -7   3  22      326.61      360.39    137.31 o 
  -6   3  22      218.02      216.79    105.06 o 
  -5   3  22        6.47       77.53     88.25 o 
  -4   3  22      253.65      309.16     94.33 o 
  -3   3  22      116.51      264.94     89.04 o 
  -2   3  22       56.05      213.48    133.55 o 
 -18   4  22       85.48      136.68    118.53 o 
 -17   4  22      182.78      161.95    145.06 o 
 -16   4  22       24.99      165.80    151.96 o 
 -15   4  22      179.62      132.56    101.07 o 
 -14   4  22      187.75      260.56    112.08 o 
 -13   4  22       38.20      120.87     96.99 o 
 -12   4  22        5.22       93.05     72.91 o 
 -11   4  22      164.75      288.27     82.26 o 
 -10   4  22       98.74      191.63     68.80 o 
  -9   4  22      396.56      414.21    122.73 o 
  -8   4  22      487.49      457.89     94.13 o 
  -7   4  22       61.13      143.96     77.28 o 
  -6   4  22      142.52      126.90     47.94 o 
  -5   4  22       19.93      155.91     82.72 o 
  -4   4  22        7.37       36.01     49.07 o 
  -3   4  22        2.74      294.68    100.67 o 
 -16   5  22       53.19       47.39     95.46 o 
 -15   5  22       31.95       93.52    151.18 o 
 -14   5  22        0.86      -12.32    156.83 o 
 -13   5  22        3.52      121.84     91.81 o 
 -12   5  22       50.72      143.27    131.33 o 
 -11   5  22       22.63       74.40     59.77 o 
 -10   5  22        3.62      -48.57    196.28 o 
  -9   5  22        1.06       78.72    107.56 o 
  -8   5  22      149.47       74.95     66.00 o 
  -7   5  22        4.65     -100.64    119.39 o 
  -6   5  22      253.55      188.85     55.45 o 
  -5   5  22       51.77      234.21     48.75 o 
 -13   6  22       21.77       88.24    128.75 o 
 -12   6  22       34.07      159.86    177.06 o 
 -11   6  22       38.04       28.29     99.66 o 
 -10   6  22        1.94       48.33     66.62 o 
  -9   6  22       50.70      -88.38    149.24 o 
  -8   6  22       74.65      188.12     68.29 o 
 -19   1  23      826.07      910.92    168.04 o 
 -18   1  23        1.02       60.58    144.97 o 
 -17   1  23      526.05      570.54    139.05 o 
 -16   1  23       33.36       36.16    133.69 o 
 -15   1  23      674.74      772.97    147.27 o 
 -14   1  23      839.00      966.19     63.68 o 
 -13   1  23       42.84      145.10    103.07 o 
 -12   1  23     1318.97     1318.59    126.45 o 
 -11   1  23      733.52      744.43     75.99 o 
 -10   1  23       39.34       34.67    105.44 o 
  -9   1  23      857.38      878.87     89.89 o 
  -8   1  23      165.45      135.59    105.67 o 
  -7   1  23      119.70      165.60     78.99 o 
  -6   1  23      130.74      162.77     74.91 o 
  -5   1  23       23.29      155.09     87.21 o 
  -4   1  23      115.25      280.89     91.24 o 
  -3   1  23      142.78      202.43    176.05 o 
 -18   2  23      978.14      827.32     94.26 o 
 -17   2  23       11.04       63.66    113.08 o 
 -16   2  23      935.39     1005.67    130.01 o 
 -15   2  23      172.14      290.55    167.03 o 
 -14   2  23      295.69      307.72    121.25 o 
 -13   2  23      554.54      514.50    116.62 o 
 -12   2  23       20.38      105.70     98.32 o 
 -11   2  23      474.96      598.11    136.75 o 
 -10   2  23      149.70      147.56    116.79 o 
  -9   2  23      462.46      462.67     92.99 o 
  -8   2  23      530.18      454.51     45.83 o 
  -7   2  23       44.67       94.57    104.43 o 
  -6   2  23      501.42      421.70    139.85 o 
  -5   2  23       68.97       65.23    103.29 o 
  -4   2  23       11.51      102.51    126.98 o 
  -3   2  23       57.43       99.35    108.52 o 
 -17   3  23      182.61      236.48    114.88 o 
 -16   3  23       51.88      214.86    127.06 o 
 -15   3  23       29.71       74.99    213.49 o 
 -14   3  23       13.32       75.68    109.84 o 
 -13   3  23       39.40       61.65    115.30 o 
 -12   3  23       49.15       64.16    116.23 o 
 -11   3  23      177.99      156.05    108.89 o 
 -10   3  23      795.18      798.74    101.09 o 
  -9   3  23        9.94       11.66     90.72 o 
  -8   3  23      704.02      707.68     91.68 o 
  -7   3  23      183.04      241.20     70.06 o 
  -6   3  23       48.55      147.47    123.89 o 
  -5   3  23       47.00       50.07    117.93 o 
  -4   3  23       90.57      165.19     69.73 o 
 -16   4  23      102.12      172.16     99.07 o 
 -15   4  23       14.81      161.25    120.36 o 
 -14   4  23       21.82      145.15    113.51 o 
 -13   4  23       31.42       80.81    107.23 o 
 -12   4  23       85.15      131.01     97.81 o 
 -11   4  23       26.63      126.88    119.22 o 
 -10   4  23      315.15      299.75     68.22 o 
  -9   4  23       35.11       51.40     88.55 o 
  -8   4  23      322.47      364.46    113.24 o 
  -7   4  23      190.65      309.15     90.05 o 
  -6   4  23       46.97      161.90     49.29 o 
 -12   5  23        5.37       75.62     70.54 o 
 -11   5  23        2.94      107.09    142.15 o 
 -10   5  23      224.36      403.06    158.85 o 
  -9   5  23      176.26      229.92    108.28 o 
 -17   0  24      335.62      288.36    183.13 o 
 -16   0  24      771.19      817.52    155.81 o 
 -15   0  24      101.27       20.24    116.35 o 
 -14   0  24      796.15      825.61     97.13 o 
 -13   0  24      375.48      416.85    132.54 o 
 -12   0  24       28.94       83.98    125.46 o 
 -11   0  24      683.14      744.67    191.23 o 
 -10   0  24      208.64      113.32    265.09 o 
  -9   0  24       34.61      -24.28    222.59 o 
  -8   0  24       27.16       17.20    181.11 o 
  -7   0  24        8.89       12.14    193.25 o 
  -6   0  24      182.46      338.95     84.99 o 
 -17   1  24      122.88      174.31    175.59 o 
 -16   1  24      238.66      327.01    131.27 o 
 -15   1  24      212.61      237.80    125.33 o 
 -14   1  24       41.47       92.77    184.10 o 
 -13   1  24       47.54      205.23     97.89 o 
 -12   1  24        4.01       72.54     93.26 o 
 -11   1  24       11.65      110.63     98.06 o 
 -10   1  24       27.59      145.26    103.06 o 
  -9   1  24       66.68      141.76    112.66 o 
  -8   1  24      165.26      151.45    137.59 o 
  -7   1  24       10.76      -23.04     75.75 o 
  -6   1  24      108.70      296.27    209.44 o 
 -16   2  24       19.35      -76.14    104.72 o 
 -15   2  24       73.85      120.62    119.37 o 
 -14   2  24      168.96      254.89    128.49 o 
 -13   2  24      225.56      220.62    117.73 o 
 -12   2  24        0.53       11.59    114.35 o 
 -11   2  24       93.69      103.87    144.89 o 
 -10   2  24      431.93      492.29    117.36 o 
  -9   2  24      136.98      158.15     65.86 o 
  -8   2  24       64.87       65.68    140.48 o 
  -7   2  24       20.15      115.99    158.91 o 
 -15   3  24      477.76      464.16    130.37 o 
 -14   3  24        6.67       56.29    140.15 o 
 -13   3  24      247.17      269.16    144.33 o 
 -12   3  24      139.02      126.01    119.22 o 
 -11   3  24        5.95       -0.53    109.46 o 
 -10   3  24      258.23      429.26    136.45 o 
  -9   3  24      251.52      330.35     80.69 o 
  -8   3  24      115.83      162.90     70.74 o 
                                                 
